# Supplementary material for: Cross-sectional study of approaches to diagnosis and management of dogs with immune-mediated haemolytic anaemia in primary care and referral veterinary practices in the United Kingdom
Source: PLoS One. 2021 Sep 20;16(9):e0257700. doi: 10.1371/journal.pone.0257700 (PMC8452064; doi:10.1371/journal.pone.0257700)
Supplement: S2 File — Note that all information that might be used to identify respondents has been removed for data protection purposes, including post code, IP address, gender, specific list of post-nominal letters, and country of residence and graduation. (CSV) [file pone.0257700.s002.csv]

Respondent ID	What type of practice/institution do you work in?	Excluded from data analysis	How many full-time equivalent (FTE) veterinary surgeons are employed by the practice (e.g. one full time vet = 1.0 FTE, one part-time vet = 0.5 FTE)	Do you have a post-graduate veterinary clinical qualification?Please enter your post-graduate qualification	How many dogs have you diagnosed with IMHA in the past year?		What percentage of these cases have started to receive treatment after the initial diagnosis?	How long ago did you diagnose your most recent case of IMHA?	Which tests do you perform to reach a diagnosis of IMHA?								Which diagnostic tests do you perform to rule out underlying causes of IMHA?						Do you test for infectious diseases (including Borrelia, Ehrlichia, Anaplasma, Babesia and Leishmania)?		If you work at a first opinion practice, what percentage of dogs with IMHA do you refer for specialist treatment?	What are the main reasons for referral? (Please enter all that apply)	Do you administer blood transfusions in your practice/institution?	Do you perform blood typing prior to transfusion?	Do you perform cross matching prior to blood transfusion?	What is the source of blood products for your practice/institution?	Which of the following drugs do you use to treat dogs with IMHA? Please indicate the dose used.
	Response		Open-Ended Response	Open-Ended Response	Response	Other (please specify)	Open-Ended Response	Response	Haematology at an external laboratory	Haematology in house	In house blood smear evaluation	In-saline agglutination test	Coombs' test	Serum biochemistry profile	Urinalysis	Other (please specify)	Serum biochemistry	Urine culture	Faecal analysis	Abdominal ultrasound or CT	Thoracic radiographs or CT	Other (please specify)	Response	Other (please specify)	Open-Ended Response	Open-Ended Response	Response	Response	Response	Response	Corticosteroid (e.g. prednisolone, dexamethasone)	Other (please specify)	Azathioprine ('Imuran')	Other (please specify)	Cyclosporine ('Atopica')	Other (please specify)	Cyclophosphamide	Other (please specify)	Mycophenolate mofetil ('Cellcept')	Other (please specify)	Leflunomide	Other (please specify)	Human gamma globulin (IVIG, IVGG, 'Flebogamma')	Other (please specify)	Aspirin	Other (please specify)	Heparin (unfractionated)	Other (please specify)	Heparin (low molecular weight)
5427874721	First opinion small animal practice	No	5	No diploma	1-2 cases		100%	Less than 2 weeks ago	Always (100%)	Always (100%)	Always (100%)	Always (100%)	Occasionally (<50%)	Always (100%)	Always (100%)	Coags (PT/aPTT)	Always (100%)	Always (100%)	Never (0)	Always (100%)	Always (100%)		Always, regardless of travel history		25%	Severe haemolysis despite aggressive steroid therapy and blood transfusions, worsening haemoglobinuria	Yes	Both recipient and donor are typed	If the dog has received a previous transfusion	Pet Blood Bank	Always (100%)	prednisolone 2mg/kg/day or dex 0.3 mg/kg/day	Occasionally (<50%)	2mg/kg/day	Occasionally (<50%)	5mg/kg/day	Never (0)		Occasionally (<50%)	20mg/kg/day	Never (0)		Never (0)		Often (>50%)	0.5 mg/kg PO BID	Never (0)		Never (0)
5425098649	First opinion small animal practice	No	6.5	No diploma
5423946612	First opinion small animal practice	No	25	No diploma	1-2 cases		100%	6-12 months ago	Occasionally (<50%)	Always (100%)	Always (100%)	Always (100%)	Always (100%)	Often (>50%)	Occasionally (<50%)		Often (>50%)	Occasionally (<50%)	Never (0)	Often (>50%)	Often (>50%)		Often if there is a travel history		10%	Advanced imaging	Yes	Both recipient and donor are typed	If the dog has received a previous transfusion	Donor animals owned by the practice or staff	Always (100%)	1mg/kg/day	Never (0)		Often (>50%)	5mg/kg/day	Never (0)		Never (0)		Never (0)		Never (0)		Never (0)		Never (0)		Never (0)
5423918643	First opinion small animal practice	No	4.5	No diploma
5423745404	First opinion small animal practice	No	6	No diploma	1-2 cases		100%	More than a year ago
5423027374	First opinion mixed practice	Yes	19	No diploma	1-2 cases		Same day (later in day - afternoon)	Less than 3 months ago	Often (>50%)	Often (>50%)	Never (0)	Always (100%)	Never (0)	Often (>50%)	Often (>50%)		Often (>50%)	Never (0)	Never (0)	Occasionally (<50%)	Occasionally (<50%)		Other (please specify)	All exotic to nz...	0	Financial reasons mean not often referred	Yes	Neither donor nor recipient are typed	If the dog has received a previous transfusion	Donor animals owned by clients	Always (100%)	As per bsava manual	Occasionally (<50%)	As per bsava manual	Never (0)	O	Never (0)	0	Never (0)	0	Never (0)	0	Never (0)	0	Occasionally (<50%)		Never (0)	0	Never (0)
5422906203	First opinion mixed practice	No	11	No diploma	1-2 cases		100%	Less than 3 months ago	Often (>50%)	Always (100%)	Always (100%)	Always (100%)	Often (>50%)	Always (100%)	Often (>50%)		Always (100%)	Always (100%)	Occasionally (<50%)	Always (100%)	Always (100%)		Always, regardless of travel history		20%	Repeat transfusion needed	Yes	Neither donor nor recipient are typed	If the dog has received a previous transfusion	Donor animals owned by clients	Always (100%)	2mg	Occasionally (<50%)		Often (>50%)		Never (0)		Never (0)		Never (0)		Never (0)		Often (>50%)		Never (0)		Never (0)
5422901844	First opinion mixed practice	No	1		None		N/a	More than a year ago
5422876074	First opinion small animal practice	No	1	No diploma	6-10 cases		100%	Less than 2 weeks ago	Occasionally (<50%)	Always (100%)	Always (100%)	Always (100%)	Never (0)	Always (100%)	Often (>50%)		Often (>50%)	Occasionally (<50%)	Never (0)	Occasionally (<50%)	Occasionally (<50%)		Always, regardless of travel history
5422688128	First opinion small animal practice	No	1.5 FTE	No diploma	None		N/A	More than a year ago	Always (100%)	Always (100%)	Always (100%)	Always (100%)	Often (>50%)	Always (100%)	Occasionally (<50%)		Always (100%)	Occasionally (<50%)	Occasionally (<50%)	Often (>50%)	Often (>50%)		Always if there is a travel history		>80%	No CT at the practice No specialist medic at the practice Limited personal experience of IMHA	No
5422669456	First opinion small animal practice	No	4.5	No diploma	1-2 cases		100%	6-12 months ago	Often (>50%)	Always (100%)	Occasionally (<50%)	Often (>50%)	Always (100%)	Always (100%)	Always (100%)		Always (100%)	Always (100%)	Occasionally (<50%)	Occasionally (<50%)	Occasionally (<50%)		Often if there is a travel history		10%	Not responding to treatment	No				Always (100%)	2mg/kg	Occasionally (<50%)		Occasionally (<50%)		Never (0)		Never (0)		Never (0)		Never (0)		Never (0)		Never (0)		Never (0)
5422503349	First opinion small animal practice	No	4.5	No diploma
5422502425	First opinion small animal practice	No	6	No diploma	3-5 cases		100%	Less than 3 months ago	Often (>50%)	Always (100%)	Always (100%)	Often (>50%)	Often (>50%)	Always (100%)	Often (>50%)	Infectious blood bourne disease screen externally	Always (100%)	Often (>50%)	Occasionally (<50%)	Always (100%)	Always (100%)		Always if there is a travel history		25%	need for blood transfusions atypical/lack of response to initial treatment	No				Always (100%)	1-2mg/kg BID	Always (100%)	2mg/kg	Never (0)		Never (0)		Never (0)		Never (0)		Never (0)		Always (100%)	0.5-1mg/kg SID	Never (0)		Never (0)
5422372094	First opinion small animal practice	No	43.5	No diploma	1-2 cases		100%	Less than 6 months ago	Always (100%)	Often (>50%)	Often (>50%)	Always (100%)	Always (100%)	Often (>50%)	Often (>50%)		Always (100%)	Always (100%)	Never (0)	Often (>50%)	Often (>50%)		Often if there is a travel history		50%	Patients not responding well to treatment or that are difficult to manage.	Yes	Both recipient and donor are typed	If the dog has received a previous transfusion	Pet Blood Bank	Always (100%)	Prednisolone 2mg/kg/day	Often (>50%)	2mg/kg/day	Often (>50%)	5mg/kg/day	Never (0)		Never (0)		Never (0)		Never (0)		Always (100%)	0.5mg/kg/day	Never (0)		Never (0)
5422260039	First opinion small animal practice	No	10	No diploma	1-2 cases		100	Less than 1 month ago	Always (100%)	Never (0)	Always (100%)	Occasionally (<50%)	Never (0)	Often (>50%)	Occasionally (<50%)		Often (>50%)	Never (0)	Never (0)	Always (100%)	Always (100%)		Often if there is a travel history			N/A	Yes	Both recipient and donor are typed	If the dog has received a previous transfusion	Donor animals owned by the practice or staff	Always (100%)	2mg/kg/day	Often (>50%)		Occasionally (<50%)		Never (0)		Never (0)		Never (0)		Never (0)		Occasionally (<50%)		Never (0)		Never (0)
5422255088	University referral practice	Yes	40	No diploma	3-5 cases		100	Less than 1 month ago	Always (100%)	Always (100%)	Always (100%)	Always (100%)	Occasionally (<50%)	Never (0)	Never (0)		Always (100%)	Always (100%)	Always (100%)	Always (100%)	Always (100%)		Always, regardless of travel history		na	na	Yes	Both recipient and donor are typed	If the dog has received a previous transfusion	Pet Blood Bank
5422232287	University referral practice	No	>100	Diploma - Internal Medicine	6-10 cases	>10	100%	Less than 1 month ago	Always (100%)	Occasionally (<50%)	Occasionally (<50%)	Always (100%)	Occasionally (<50%)	Always (100%)	Always (100%)		Always (100%)	Always (100%)	Never (0)	Always (100%)	Always (100%)		Other (please specify)	Always if travel history to appropriate country, often without travel history (UK)	NA	NA	Yes	Both recipient and donor are typed	If the dog has received a previous transfusion	Donor animals owned by clients	Always (100%)	2-4mg/kg SID starting dose depending on size of dog and concurrent conditions/issues	Occasionally (<50%)	2mg/kg EOD	Occasionally (<50%)	5-10mg/kg SID	Never (0)		Occasionally (<50%)	10-15mg/kg BID	Occasionally (<50%)	3mg/kg	Occasionally (<50%)	~0.5-1g/kg single dose	Always (100%)	0.5mg/kg SID	Never (0)		Never (0)
5422231497	First opinion small animal practice	No	5
5422220565	Private referral practice	Yes	16	No diploma	3-5 cases		100	Less than 3 months ago	Occasionally (<50%)	Always (100%)	Always (100%)	Always (100%)	Occasionally (<50%)	Always (100%)	Always (100%)		Always (100%)	Often (>50%)	Occasionally (<50%)	Always (100%)	Always (100%)		Always, regardless of travel history		.	.	Yes	Neither donor nor recipient are typed	Never	Donor animals owned by clients	Always (100%)	4 two days, then 2	Often (>50%)	2	Occasionally (<50%)		Never (0)		Occasionally (<50%)		Never (0)		Never (0)		Occasionally (<50%)		Never (0)		Never (0)
5422170221	First opinion small animal practice	No	2	No diploma	1-2 cases		100%	Less than 6 months ago	Always (100%)	Often (>50%)	Often (>50%)	Often (>50%)	Occasionally (<50%)	Always (100%)	Often (>50%)		Always (100%)	Often (>50%)	Occasionally (<50%)	Always (100%)	Often (>50%)		Always if there is a travel history		I have referred 0 cases	N/A	No
5422101428	First opinion mixed practice	No	5.5	No diploma	3-5 cases		100%	Less than 6 months ago	Often (>50%)	Always (100%)	Always (100%)	Always (100%)	Often (>50%)	Always (100%)	Always (100%)		Always (100%)	Occasionally (<50%)	Never (0)	Always (100%)	Often (>50%)		Other (please specify)	If financially able	10%	Requirement for packed red cells and owner financially able/dog had previous transfusion	Yes	Both recipient and donor are typed	If the dog has received a previous transfusion	Donor animals owned by the practice or staff	Always (100%)	2mg/kg	Often (>50%)		Occasionally (<50%)		Never (0)		Never (0)		Never (0)		Never (0)		Never (0)		Never (0)		Never (0)
5422100606	First opinion mixed practice	No	5	No diploma
5422095758	First opinion small animal practice	No	3	No diploma	1-2 cases		100	Less than 3 months ago	Always (100%)	Always (100%)	Always (100%)	Never (0)	Often (>50%)	Always (100%)	Always (100%)		Always (100%)	Always (100%)	Often (>50%)	Occasionally (<50%)	Occasionally (<50%)		Always if there is a travel history		50	If needs blood transfusion	No				Always (100%)		Occasionally (<50%)		Occasionally (<50%)		Occasionally (<50%)		Never (0)		Never (0)		Never (0)		Never (0)		Never (0)		Never (0)
5422090476	First opinion small animal practice	Yes	2	No diploma	1-2 cases		100	Less than 6 months ago	Always (100%)	Always (100%)	Always (100%)	Always (100%)	Occasionally (<50%)	Always (100%)	Never (0)		Always (100%)	Never (0)	Never (0)	Often (>50%)	Often (>50%)		Often if there is a travel history		20	Poor response to treatment When liver enzymes sky rocket	Yes	Neither donor nor recipient are typed	If the dog has received a previous transfusion	Donor animals owned by clients	Always (100%)	Starting dose usually 2-3	Often (>50%)		Never (0)		Never (0)		Never (0)		Never (0)		Never (0)		Occasionally (<50%)		Never (0)		Never (0)
5422068198	First opinion small animal practice	No	8.5	No diploma	1-2 cases		100%	6-12 months ago	Often (>50%)	Often (>50%)	Occasionally (<50%)	Often (>50%)	Often (>50%)	Always (100%)	Always (100%)		Always (100%)	Never (0)	Never (0)	Always (100%)	Always (100%)		Always if there is a travel history		20%	Severity i.e. Need another transfusion or poor response	Yes	Neither donor nor recipient are typed	Never	Donor animals owned by clients	Always (100%)		Occasionally (<50%)		Often (>50%)		Never (0)		Never (0)		Never (0)		Never (0)		Never (0)		Never (0)		Never (0)
5422021419	First opinion small animal practice	No	7	No diploma	1-2 cases		All	Less than 6 months ago	Never (0)	Always (100%)	Always (100%)	Always (100%)	Never (0)	Always (100%)	Always (100%)		Always (100%)	Occasionally (<50%)	Never (0)	Often (>50%)	Often (>50%)		Occasionally if there is a travel history		0	Does not apply	Yes	Both recipient and donor are typed	Never	Pet Blood Bank
5421980802	First opinion small animal practice	No	18	No diploma	1-2 cases		100	Less than 3 months ago	Always (100%)	Always (100%)	Occasionally (<50%)	Always (100%)	Often (>50%)	Always (100%)	Occasionally (<50%)		Always (100%)	Occasionally (<50%)	Never (0)	Often (>50%)	Never (0)		Always if there is a travel history		10	Poor response to treatment	Yes	Both recipient and donor are typed	If the dog has received a previous transfusion	Donor animals owned by the practice or staff	Always (100%)	4	Often (>50%)	2	Occasionally (<50%)	5	Never (0)		Often (>50%)	10	Never (0)		Never (0)		Occasionally (<50%)	10	Never (0)		Never (0)
5421977155	First opinion small animal practice	No	6	No diploma	1-2 cases		100%	6-12 months ago	Never (0)	Always (100%)	Always (100%)	Always (100%)	Occasionally (<50%)	Always (100%)	Always (100%)		Always (100%)	Never (0)	Never (0)	Always (100%)	Always (100%)		Always if there is a travel history		50%	Blood transfusion needed	Yes	Neither donor nor recipient are typed	If the dog has received a previous transfusion	Donor animals owned by clients	Always (100%)	1	Never (0)		Never (0)		Never (0)		Never (0)		Never (0)		Never (0)		Never (0)		Never (0)		Never (0)
5421964449	First opinion small animal practice	No	2.5	No diploma	1-2 cases		1	6-12 months ago	Often (>50%)	Always (100%)	Always (100%)	Always (100%)	Occasionally (<50%)	Always (100%)	Occasionally (<50%)		Always (100%)	Never (0)	Never (0)	Often (>50%)	Often (>50%)		Often if there is a travel history
5421956619	First opinion small animal practice	No	1.5	No diploma	None		All	More than a year ago	Never (0)	Always (100%)	Occasionally (<50%)	Always (100%)	Never (0)	Often (>50%)	Occasionally (<50%)		Often (>50%)	Occasionally (<50%)	Occasionally (<50%)	Often (>50%)	Occasionally (<50%)		Occasionally if there is a travel history		Less than 10%	To access 24hour hospital facilities, or at o request to explore all possible avenues for treatment	Yes	Neither donor nor recipient are typed	If the dog has received a previous transfusion	Donor animals owned by the practice or staff	Always (100%)	1mg/kg/day	Occasionally (<50%)		Never (0)		Never (0)		Never (0)		Never (0)		Never (0)		Never (0)		Never (0)		Never (0)
5421946052	First opinion mixed practice	No	8	No diploma	3-5 cases		80	6-12 months ago	Always (100%)	Always (100%)	Always (100%)	Always (100%)	Always (100%)	Always (100%)	Always (100%)		Always (100%)	Never (0)	Never (0)	Often (>50%)	Often (>50%)		Always if there is a travel history		15	Non responsive to treatment, hard to stabilise, at owners wishes	Yes	Both recipient and donor are typed	If the dog has received a previous transfusion	Donor animals owned by clients	Always (100%)		Often (>50%)		Often (>50%)		Never (0)		Never (0)		Never (0)		Never (0)		Never (0)		Never (0)		Never (0)
5421944385	First opinion small animal practice	No	10		1-2 cases		100%	6-12 months ago	Never (0)	Always (100%)	Always (100%)	Always (100%)	Occasionally (<50%)	Occasionally (<50%)	Occasionally (<50%)		Always (100%)	Always (100%)	Never (0)	Always (100%)	Always (100%)		Often if there is a travel history		5%	Lack of response to treatment	Yes	Both recipient and donor are typed	If the dog has received a previous transfusion	Pet Blood Bank	Always (100%)		Often (>50%)		Often (>50%)		Occasionally (<50%)		Never (0)		Never (0)		Never (0)		Occasionally (<50%)		Never (0)		Never (0)
5421892695	First opinion small animal practice	No	8	No diploma	1-2 cases		100	Less than 6 months ago	Always (100%)	Always (100%)	Occasionally (<50%)	Always (100%)	Always (100%)	Often (>50%)	Never (0)		Always (100%)	Occasionally (<50%)	Never (0)	Always (100%)	Always (100%)		Always, regardless of travel history		50	Owner is insured	Yes	Both recipient and donor are typed	Before every transfusion	Pet Blood Bank	Always (100%)	1mg/kg/day	Never (0)		Never (0)		Never (0)		Never (0)		Never (0)		Never (0)		Never (0)		Never (0)		Never (0)
5421886521	First opinion small animal practice	No	6	No diploma	1-2 cases		1	6-12 months ago	Always (100%)	Always (100%)	Always (100%)	Always (100%)	Often (>50%)	Always (100%)	Occasionally (<50%)		Always (100%)	Occasionally (<50%)	Never (0)	Occasionally (<50%)	Occasionally (<50%)		Often if there is a travel history		50%	Difficulty stabilising. Needs critical care	Yes	Both recipient and donor are typed	If the dog has received a previous transfusion	Pet Blood Bank	Often (>50%)	1	Never (0)		Often (>50%)	Not sure	Never (0)		Never (0)		Never (0)		Never (0)		Never (0)		Never (0)		Never (0)
5421836450	First opinion small animal practice	No	6.5	No diploma	1-2 cases		100%	Less than 6 months ago	Occasionally (<50%)	Always (100%)	Always (100%)	Always (100%)	Often (>50%)	Always (100%)	Often (>50%)		Always (100%)	Always (100%)	Never (0)	Often (>50%)	Often (>50%)		Often if there is a travel history		50%	Transfusion or intensive care monitorong	No
5421830510	First opinion small animal practice	No	2.5	No diploma	None		/	More than a year ago	Always (100%)	Always (100%)	Always (100%)	Always (100%)	Occasionally (<50%)	Always (100%)	Occasionally (<50%)		Always (100%)	Often (>50%)	Never (0)	Never (0)	Never (0)		Always if there is a travel history		10%	Not responding to treatment in house. No blood transfusions in house. Clients request referral.	No
5421774034	First opinion small animal practice	No	7		1-2 cases		100%	Less than 6 months ago	Often (>50%)	Always (100%)	Always (100%)	Always (100%)	Always (100%)	Always (100%)	Often (>50%)		Always (100%)	Often (>50%)	Occasionally (<50%)	Always (100%)	Always (100%)		Always, regardless of travel history		50%	Severity of anaemia possibly requiring serial transfusions. Owner preference	Yes	The donor is typed	If the dog has received a previous transfusion	Donor animals owned by the practice or staff	Always (100%)	2mg/kg/day	Occasionally (<50%)		Occasionally (<50%)		Never (0)		Never (0)		Never (0)		Never (0)		Never (0)		Never (0)		Never (0)
5421759770	First opinion small animal practice	No	5.5		1-2 cases		100%	6-12 months ago	Always (100%)	Often (>50%)	Occasionally (<50%)	Occasionally (<50%)	Always (100%)	Always (100%)	Occasionally (<50%)		Always (100%)	Occasionally (<50%)	Occasionally (<50%)	Often (>50%)	Occasionally (<50%)		Always if there is a travel history		50%	Not responding to treatment Owner request Rule out underlying causes with advanced imaging	Yes	Neither donor nor recipient are typed	If the dog has received a previous transfusion	Donor animals owned by the practice or staff	Always (100%)		Never (0)		Occasionally (<50%)		Never (0)		Never (0)		Never (0)		Never (0)		Never (0)		Never (0)		Never (0)
5421756046	First opinion small animal practice	No	10	No diploma	1-2 cases		100	Less than 6 months ago	Often (>50%)	Always (100%)	Always (100%)	Always (100%)	Often (>50%)	Always (100%)	Occasionally (<50%)		Always (100%)	Often (>50%)	Never (0)	Always (100%)	Always (100%)		Always if there is a travel history		0	I would refer if they were not responding to treatment	Yes	Both recipient and donor are typed	If the dog has received a previous transfusion	Pet Blood Bank
5421755053	First opinion small animal practice	No	4	No diploma	1-2 cases		100	6-12 months ago	Occasionally (<50%)	Always (100%)	Always (100%)	Always (100%)	Never (0)	Often (>50%)	Never (0)		Always (100%)	Often (>50%)	Never (0)	Often (>50%)	Often (>50%)		Often if there is a travel history		0		Yes	Neither donor nor recipient are typed	Never	Donor animals owned by clients
5421752825	University referral practice	Yes	>30	No diploma	6-10 cases		100%	Less than 2 weeks ago	Always (100%)	Never (0)	Always (100%)	Often (>50%)	Often (>50%)	Often (>50%)	Occasionally (<50%)		Always (100%)	Often (>50%)	Occasionally (<50%)	Often (>50%)	Often (>50%)		Always if there is a travel history		NA	NA	Yes	Both recipient and donor are typed	If the dog has received a previous transfusion	Pet Blood Bank	Always (100%)		Occasionally (<50%)		Often (>50%)		Never (0)		Often (>50%)		Occasionally (<50%)		Never (0)		Often (>50%)		Never (0)		Never (0)
5421751574	First opinion small animal practice	No	9.5	No diploma	1-2 cases		100%	Less than 6 months ago	Always (100%)	Always (100%)	Always (100%)	Always (100%)	Always (100%)	Always (100%)	Often (>50%)		Always (100%)	Always (100%)	Never (0)	Always (100%)	Always (100%)		Always if there is a travel history			Don't	Yes	Both recipient and donor are typed	If the dog has received a previous transfusion	Pet Blood Bank	Always (100%)		Occasionally (<50%)		Occasionally (<50%)		Never (0)		Never (0)		Never (0)		Never (0)		Always (100%)		Never (0)		Never (0)
5421750260	First opinion small animal practice	No	4.5	No diploma	1-2 cases		100%	6-12 months ago	Often (>50%)	Always (100%)	Often (>50%)	Always (100%)	Often (>50%)	Always (100%)	Occasionally (<50%)		Always (100%)	Occasionally (<50%)	Never (0)	Occasionally (<50%)	Occasionally (<50%)		Occasionally if there is a travel history		50%	When secondary blood transfusion are needed or if the patient isn't responding to treatment	Yes	Both recipient and donor are typed	Never	Donor animals owned by clients
5421750169	First opinion mixed practice	No	8	No diploma	1-2 cases		100%	6-12 months ago	Always (100%)	Always (100%)	Always (100%)	Always (100%)	Never (0)	Always (100%)	Occasionally (<50%)		Always (100%)	Occasionally (<50%)	Never (0)	Never (0)	Never (0)		Always if there is a travel history		0%	N/a	Yes	Neither donor nor recipient are typed	Never	Donor animals owned by clients	Always (100%)		Occasionally (<50%)		Never (0)		Never (0)		Never (0)		Never (0)		Never (0)		Never (0)		Never (0)		Never (0)
5421747411	First opinion small animal practice	No	3.5	No diploma
5415644771	Private referral practice	No	17	Diploma - Internal Medicine	6-10 cases		100%	Less than 1 month ago	Often (>50%)	Always (100%)	Always (100%)	Always (100%)	Often (>50%)	Always (100%)	Often (>50%)		Always (100%)	Often (>50%)	Occasionally (<50%)	Often (>50%)	Often (>50%)		Always if there is a travel history		Not applicable	Not applicable	Yes	Both recipient and donor are typed	If the dog has received a previous transfusion	Pet Blood Bank	Always (100%)	2mg/mg/day initially	Occasionally (<50%)	2mg/kg/day	Often (>50%)	10 mg/kg/day	Never (0)	Not applicable	Occasionally (<50%)	20 mg/kg/day	Never (0)	Not applicable	Occasionally (<50%)	0.5 g/kg	Often (>50%)	0.5mg/kg/day	Never (0)	Not applicable	Never (0)
5414254071	Private referral practice	No	20	Diploma - Internal Medicine	6-10 cases	>10	all	Less than 2 weeks ago	Often (>50%)	Always (100%)	Always (100%)	Always (100%)	Often (>50%)	Always (100%)	Always (100%)		Always (100%)	Always (100%)	Occasionally (<50%)	Always (100%)	Always (100%)		Always if there is a travel history		n/a	n/a	Yes	Both recipient and donor are typed	If the dog has received a previous transfusion	Pet Blood Bank	Always (100%)	2	Occasionally (<50%)		Occasionally (<50%)		Never (0)		Often (>50%)		Never (0)		Occasionally (<50%)		Often (>50%)		Never (0)		Occasionally (<50%)
5413057058	University referral practice	No	10 MEDICAL	Diploma - Internal Medicine	None	seen by colleagues	90%	Less than 1 month ago	Always (100%)	Occasionally (<50%)	Often (>50%)	Often (>50%)	Often (>50%)	Always (100%)	Always (100%)		Always (100%)	Always (100%)	Occasionally (<50%)	Often (>50%)	Often (>50%)		Often if there is a travel history		in referral practice	n/a	Yes	Both recipient and donor are typed	If the dog has received a previous transfusion	Pet Blood Bank	Always (100%)	2mg/kg/day	Occasionally (<50%)		Often (>50%)		Never (0)		Occasionally (<50%)		Never (0)		Occasionally (<50%)		Often (>50%)		Never (0)		Never (0)
5412931262	First opinion small animal practice	No	1.5	No diploma	None		0	More than a year ago	Always (100%)	Always (100%)	Never (0)	Never (0)	Always (100%)	Always (100%)	Never (0)		Always (100%)	Never (0)	Never (0)	Never (0)	Never (0)		Never, regardless of travel history		none	na	No				Always (100%)	1-2 mg/kg/day	Never (0)	NA	Never (0)	NA	Never (0)	NA	Never (0)	NA	Never (0)	NA	Never (0)	NA	Never (0)	NA	Never (0)	NA	Never (0)
5412806525	University referral practice	No	60	Diploma - Internal Medicine	3-5 cases		100	Less than 6 months ago	Always (100%)	Never (0)	Always (100%)	Always (100%)	Occasionally (<50%)	Always (100%)	Always (100%)		Always (100%)	Always (100%)	Occasionally (<50%)	Always (100%)	Always (100%)		Always if there is a travel history		n/a	n/a	Yes	Both recipient and donor are typed	If the dog has received a previous transfusion	Pet Blood Bank	Always (100%)	2	Occasionally (<50%)	2mg/kg EOD	Occasionally (<50%)	10	Never (0)		Occasionally (<50%)	10	Occasionally (<50%)	4	Never (0)		Always (100%)	0.5	Never (0)		Never (0)
5412615717	First opinion small animal practice	No	3	No diploma	1-2 cases		100%	Less than 6 months ago	Always (100%)	Often (>50%)	Often (>50%)	Always (100%)	Occasionally (<50%)	Always (100%)	Occasionally (<50%)		Always (100%)	Occasionally (<50%)	Occasionally (<50%)	Always (100%)	Always (100%)		Always, regardless of travel history		90%	The best and updated therapies possible	No				Always (100%)	ranging from 2mg/kg SID to 1mg/kg BID-SID	Occasionally (<50%)	2mg/kg - 0,5mg/kg SID	Never (0)		Never (0)		Never (0)		Never (0)		Never (0)		Never (0)		Never (0)		Never (0)
5412217934	Private referral practice	No	4	Diploma - Internal Medicine	6-10 cases	I consult on a lot of blood results with first opinion vets	Likely 99%	Less than 1 month ago	Often (>50%)	Always (100%)	Always (100%)	Always (100%)	Often (>50%)	Often (>50%)	Often (>50%)		Always (100%)	Often (>50%)	Occasionally (<50%)	Always (100%)	Often (>50%)		Always if there is a travel history		I may advise referral my clients in some cases for imaging or intensive care.	Severe disease requiring (1+) blood transfusions and monitoring, imaging	No				Always (100%)	Prednisolone 2mg/kg/d	Often (>50%)	2mg/kg/d initially then taper	Often (>50%)	5-10mg/kg/d	Never (0)		Occasionally (<50%)	10-20mg/kg/d then taper	Never (0)		Never (0)		Often (>50%)	0.5-1mg/kg/d	Never (0)		Often (>50%)
5411962601	Private referral practice	No	24	Diploma - Internal Medicine	6-10 cases	15	20% started corticosteroids before referral. 100% treated following referral.	Less than 2 weeks ago	Always (100%)	Occasionally (<50%)	Always (100%)	Always (100%)	Occasionally (<50%)	Always (100%)	Always (100%)		Always (100%)	Often (>50%)	Occasionally (<50%)	Always (100%)	Always (100%)		Always, regardless of travel history		N/a	N/a	Yes	Both recipient and donor are typed	If the dog has received a previous transfusion	Pet Blood Bank	Always (100%)	2mg/kg/day	Never (0)		Always (100%)	5mg/kg/day	Never (0)		Occasionally (<50%)		Occasionally (<50%)		Occasionally (<50%)		Often (>50%)		Never (0)		Occasionally (<50%)
5411875388	First opinion small animal practice	No	30	No diploma
5411850806	University referral practice	No	approx 30	Diploma - Internal Medicine	6-10 cases		100%	Less than 1 month ago	Always (100%)	Often (>50%)	Often (>50%)	Always (100%)	Often (>50%)	Always (100%)	Often (>50%)		Always (100%)	Often (>50%)	Occasionally (<50%)	Often (>50%)	Often (>50%)		Other (please specify)	Sometimes but not for all infectious diseases	n/a	n/a	Yes	Both recipient and donor are typed	If the dog has received a previous transfusion	Pet Blood Bank	Always (100%)	Prednisolone 2mg/kg/day; Dexamethasone 0.3mg/kg/day	Occasionally (<50%)	1-2mg/kg/day	Occasionally (<50%)	5-10mg/kg/day	Never (0)		Often (>50%)	10mg/kg/day	Never (0)		Occasionally (<50%)	0.5g/kg as a single treatment	Never (0)		Occasionally (<50%)		Occasionally (<50%)
5411419794	Private referral practice	No	40	Diploma - Internal Medicine
5411338006	Private referral practice	Yes	20	No diploma	None		0	More than a year ago
5411274598	Private referral practice	No	42	Diploma - Internal Medicine	6-10 cases		100	Less than 3 months ago	Occasionally (<50%)	Always (100%)	Always (100%)	Occasionally (<50%)	Occasionally (<50%)	Always (100%)	Always (100%)		Always (100%)	Always (100%)	Never (0)	Always (100%)	Always (100%)		Other (please specify)	4Dx +/- PCR and other screening if suspicious / tick history; additional testing where travel history or potential other exposure present	n/a	n/a	Yes	Both recipient and donor are typed	If the dog has received a previous transfusion	Pet Blood Bank	Always (100%)	30 mg/m2/day for dogs over 25kg; 2mg/kg for dogs under less than 20kg	Occasionally (<50%)	2mg/kg or 50mg/m2/day for the first two weeks, then EOD	Often (>50%)	10mg/kg/day - split	Never (0)	n/a	Occasionally (<50%)	10-15 mg/kg	Never (0)	n/a	Occasionally (<50%)	0.5 - 1g/kg depending upon finances and availability.	Often (>50%)	0.5mg/kg/day	Never (0)	n/a	Occasionally (<50%)
5411246243	First opinion mixed practice	No	40	No diploma	None		.	More than a year ago	Never (0)	Never (0)	Never (0)	Never (0)	Never (0)	Never (0)	Never (0)	.	Never (0)	Never (0)	Never (0)	Never (0)	Never (0)	.	Never, regardless of travel history		0	.	Yes	The donor is typed	Never	Donor animals owned by the practice or staff	Always (100%)		Often (>50%)		Never (0)		Never (0)		Never (0)		Never (0)		Never (0)		Never (0)		Never (0)		Never (0)
5411227292	Private referral practice	No	16 FTE 3 PTE	Diploma - Internal Medicine	6-10 cases		100%	Less than 3 months ago	Always (100%)	Always (100%)	Always (100%)	Always (100%)	Always (100%)	Always (100%)	Always (100%)		Always (100%)	Always (100%)	Never (0)	Always (100%)	Always (100%)		Always, regardless of travel history		N/A	N/A	Yes	Both recipient and donor are typed	If the dog has received a previous transfusion	Pet Blood Bank	Always (100%)	Dexamethasone 0.3 mg/kg/day then change to Prednisolone 2 mg/kg/DAY	Never (0)		Occasionally (<50%)	10mg/kg/day (split into two doses)	Never (0)		Often (>50%)	20-30mg/kg/day (split into two doses)	Never (0)		Occasionally (<50%)	0.5g/kg	Never (0)		Never (0)		Occasionally (<50%)
5411008242	First opinion small animal practice	No	10.5	No diploma	3-5 cases		100%	Less than 3 months ago	Occasionally (<50%)	Always (100%)	Always (100%)	Always (100%)	Occasionally (<50%)	Always (100%)	Always (100%)		Always (100%)	Occasionally (<50%)	Never (0)	Always (100%)	Always (100%)		Often if there is a travel history		0%	we do not refer as charity practice and owners do not have the funds. Always offered however	Yes	Both recipient and donor are typed	If the dog has received a previous transfusion	Donor animals owned by clients	Always (100%)	2mg/kg/day	Never (0)		Never (0)		Never (0)		Never (0)		Never (0)		Never (0)		Often (>50%)		Never (0)		Often (>50%)
5410996666	Private referral practice	No	14	Diploma - Internal Medicine	1-2 cases		100	Less than 6 months ago	Often (>50%)	Often (>50%)	Always (100%)	Always (100%)	Often (>50%)	Always (100%)	Always (100%)		Always (100%)	Often (>50%)	Never (0)	Always (100%)	Always (100%)		Always, regardless of travel history		N/a	N/a	Yes	Both recipient and donor are typed	If the dog has received a previous transfusion	Pet Blood Bank
5410752509	First opinion small animal practice	No	5.5	No diploma	1-2 cases		100%	6-12 months ago
5410724616	First opinion small animal practice	No	20 FTE	No diploma	1-2 cases		100%	6-12 months ago	Always (100%)	Always (100%)	Occasionally (<50%)	Always (100%)	Often (>50%)	Always (100%)	Often (>50%)		Always (100%)	Occasionally (<50%)	Never (0)	Often (>50%)	Occasionally (<50%)		Always if there is a travel history		0%	No response to treatment	Yes	Both recipient and donor are typed	If the dog has received a previous transfusion	Pet Blood Bank	Always (100%)	2mg/kg/day	Occasionally (<50%)		Often (>50%)	5mg/kg/day	Never (0)		Never (0)		Never (0)		Never (0)		Occasionally (<50%)		Never (0)		Never (0)
5410696926	First opinion mixed practice	No	5.5	No diploma	1-2 cases		100%	Less than 6 months ago	Occasionally (<50%)	Always (100%)	Always (100%)	Often (>50%)	Never (0)	Often (>50%)	Often (>50%)		Often (>50%)	Often (>50%)	Occasionally (<50%)	Occasionally (<50%)	Occasionally (<50%)		Always if there is a travel history		10%	No response to treatment, if unable to perform blood transfusion when needed	Yes	Neither donor nor recipient are typed	If the dog has received a previous transfusion	Donor animals owned by the practice or staff
5410634485	First opinion mixed practice	No	20	No diploma	None		0	More than a year ago	Always (100%)	Occasionally (<50%)	Always (100%)	Always (100%)	Occasionally (<50%)	Always (100%)	Always (100%)	infectious disease profile when indicated	Always (100%)	Occasionally (<50%)	Occasionally (<50%)	Always (100%)	Always (100%)		Always if there is a travel history		5%	refractory cases, complicated with e.g.imtp	Yes	Both recipient and donor are typed	Before every transfusion	Pet Blood Bank	Always (100%)	2	Occasionally (<50%)	need to check	Occasionally (<50%)	need to check	Occasionally (<50%)	need to check	Occasionally (<50%)	need to check	Never (0)	-	Never (0)	-	Never (0)	-	Never (0)	-	Occasionally (<50%)
5410620430	University referral practice	No	35	Diploma - Internal Medicine	6-10 cases		40%(the rest were already on treatment)	Less than 3 months ago	Always (100%)	Occasionally (<50%)	Always (100%)	Always (100%)	Often (>50%)	Always (100%)	Occasionally (<50%)		Always (100%)	Occasionally (<50%)	Never (0)	Always (100%)	Always (100%)		Other (please specify)	Frecuently regardless of travel history but always if travel history	N/a	Unstable fog. Need for transfusion	Yes	Both recipient and donor are typed	If the dog has received a previous transfusion	Pet Blood Bank	Always (100%)	2mg/kg or 40mg/m2 SID	Occasionally (<50%)	2mg/kg SID for 2weeks and then EOD	Often (>50%)	5mg/kg SID	Occasionally (<50%)	50 mg/m2 BID for 2 days	Often (>50%)	Dose in formulary	Never (0)		Occasionally (<50%)	Dose in formulary	Often (>50%)	0.5mg/kg SID or BID	Never (0)		Occasionally (<50%)
5410573912	Private referral practice	No	40	Diploma - Internal Medicine	1-2 cases		100%	Less than 6 months ago	Always (100%)	Occasionally (<50%)	Often (>50%)	Often (>50%)	Always (100%)	Always (100%)	Always (100%)	Imaging	Always (100%)	Always (100%)	Occasionally (<50%)	Always (100%)	Always (100%)		Other (please specify)	Always if travel history, and if history of tick exposure but no travel	NA	NA	Yes	Both recipient and donor are typed	If the dog has received a previous transfusion	Pet Blood Bank	Always (100%)	2mg/kg/day	Occasionally (<50%)	2mg/kg/day then eod	Occasionally (<50%)	5mg/kg/day	Never (0)	NA	Occasionally (<50%)	Formulary dose	Never (0)	NA	Occasionally (<50%)	Formulary dose	Often (>50%)	0.5mg/kg/day	Occasionally (<50%)	NA	Occasionally (<50%)
5410448900	Private referral practice	No	50	Diploma - Internal Medicine	6-10 cases		100%	Less than 1 month ago	Always (100%)	Often (>50%)	Often (>50%)	Always (100%)	Never (0)	Always (100%)	Often (>50%)		Always (100%)	Often (>50%)	Occasionally (<50%)	Always (100%)	Always (100%)		Often if there is a travel history		NA	NA	Yes	Both recipient and donor are typed	If the dog has received a previous transfusion	Pet Blood Bank	Always (100%)	01-Feb	Often (>50%)	2	Often (>50%)	05-Oct	Never (0)	na	Often (>50%)	20	Never (0)	na	Never (0)	na	Always (100%)	0.5	Never (0)	na	Never (0)
5410389057	First opinion mixed practice	No	1		None		100	More than a year ago	Always (100%)	Never (0)	Occasionally (<50%)	Occasionally (<50%)	Always (100%)	Always (100%)	Occasionally (<50%)		Always (100%)	Occasionally (<50%)	Occasionally (<50%)	Never (0)	Occasionally (<50%)		Occasionally if there is a travel history		50	Non-response to initial therapy	No				Always (100%)	2	Often (>50%)	2	Never (0)		Never (0)		Never (0)		Never (0)		Never (0)		Never (0)		Never (0)		Never (0)
5410369897	Private referral practice	No	18	Diploma - Internal Medicine	1-2 cases		100%	6-12 months ago	Occasionally (<50%)	Always (100%)	Always (100%)	Always (100%)	Always (100%)	Always (100%)	Always (100%)	Retic count if not included in cbc	Always (100%)	Always (100%)	Never (0)	Always (100%)	Always (100%)	Vector borne diseases screening if travel history, BM puncture if necessary (non reg anaemia)	Always if there is a travel history		I do not work at a first opinion practice.	N/A	Yes	Both recipient and donor are typed	If the dog has received a previous transfusion	Pet Blood Bank	Always (100%)	2 mg/kg/day	Occasionally (<50%)	mg/kg/day	Occasionally (<50%)	5 mg/kg/bid	Never (0)	Dose as outlined in Ettinger or Plumbs	Often (>50%)	Dose as outlined in Ettinger or Plumbs	Never (0)	Dose as outlined in Ettinger or Plumbs	Never (0)	Dose as outlined in Ettinger or Plumbs	Always (100%)	1-2mg/kg/sid	Often (>50%)	Dose as outlined in Ettinger or Plumb	Often (>50%)
5410308935	University referral practice	No	25	Diploma - Internal Medicine	3-5 cases		100%	Less than 2 weeks ago	Never (0)	Always (100%)	Always (100%)	Always (100%)	Often (>50%)	Always (100%)	Always (100%)		Always (100%)	Occasionally (<50%)	Occasionally (<50%)	Always (100%)	Always (100%)		Always if there is a travel history		N/A	N/A	Yes	The recipient is typed	If the dog has received a previous transfusion	Donor animals owned by the practice or staff	Always (100%)	2mg/kg/day	Occasionally (<50%)	2mg/kg/day	Often (>50%)	5mg/kg BID	Never (0)		Occasionally (<50%)	10mg/kg BID	Never (0)		Occasionally (<50%)	0.5-1.0g/kg once or twice	Occasionally (<50%)	0.5-1.0mg/kg daily	Never (0)		Never (0)
5410264346	First opinion mixed practice	No	8	No diploma	1-2 cases		50	6-12 months ago	Always (100%)	Often (>50%)	Occasionally (<50%)	Occasionally (<50%)	Occasionally (<50%)	Always (100%)	Always (100%)		Always (100%)	Occasionally (<50%)	Occasionally (<50%)	Always (100%)	Often (>50%)		Often if there is a travel history		25%	Requirement for blood transfusion or poor response to steroids	No				Always (100%)	4mg/kg/day	Never (0)		Never (0)		Never (0)		Never (0)		Never (0)		Never (0)		Never (0)		Never (0)		Never (0)
5410244367	University referral practice	No	50	Diploma - Internal Medicine	6-10 cases	we roughly see 1 x week	100%	Less than 2 weeks ago	Never (0)	Always (100%)	Always (100%)	Always (100%)	Often (>50%)	Always (100%)	Often (>50%)		Often (>50%)	Often (>50%)	Occasionally (<50%)	Always (100%)	Always (100%)		Always, regardless of travel history		n.a.	n.a.	Yes	Both recipient and donor are typed	If the dog has received a previous transfusion	Pet Blood Bank	Always (100%)	2 mg/kg/d	Occasionally (<50%)		Often (>50%)	5-10 mg/kg/d	Occasionally (<50%)		Often (>50%)	15-30 mg/kg/d	Occasionally (<50%)		Occasionally (<50%)		Occasionally (<50%)		Never (0)		Occasionally (<50%)
5410227742	Private referral practice	No	18	Diploma - Internal Medicine	6-10 cases		100%	Less than 1 month ago	Often (>50%)	Always (100%)	Always (100%)	Always (100%)	Often (>50%)	Always (100%)	Always (100%)	tick borne disease screening	Always (100%)	Often (>50%)	Occasionally (<50%)	Always (100%)	Always (100%)		Other (please specify)	If there is a history of possible tick exposure regardless of travel history	not applicable (work in referral practice)	not applicable	Yes	Both recipient and donor are typed	If the dog has received a previous transfusion	Pet Blood Bank	Always (100%)	2mg/kg/day or 40mg/square metre/day (prednisolone)	Often (>50%)	2mg/kg/day	Occasionally (<50%)	5 to 7.5mg/kg/day	Never (0)	do not use	Occasionally (<50%)	10mg/kg/day	Occasionally (<50%)	3mg/kg/day	Occasionally (<50%)	0.5-1mg/kg/	Always (100%)	0.5mg/kg/day	Never (0)	do not use	Never (0)
5410221640	Private referral practice	No	80	Diploma - Internal Medicine	6-10 cases		100%	Less than 6 months ago	Always (100%)	Occasionally (<50%)	Always (100%)	Always (100%)	Often (>50%)	Always (100%)	Always (100%)		Always (100%)	Always (100%)	Occasionally (<50%)	Always (100%)	Always (100%)		Always if there is a travel history		N/a	N/a	Yes	Both recipient and donor are typed	If the dog has received a previous transfusion	Donor animals owned by the practice or staff	Always (100%)	2 mg/kg/day	Often (>50%)	2 mg/kg/day	Often (>50%)	5 mg/kg/day	Never (0)	N/a	Often (>50%)	15 mg/kg/day	Never (0)	N/a	Often (>50%)	1 g/kg	Often (>50%)	1 mg/kg/day	Never (0)	N/a	Never (0)
5410220640	Private referral practice	No	25	Diploma - Internal Medicine	6-10 cases		20%	Less than 2 weeks ago	Always (100%)	Occasionally (<50%)	Occasionally (<50%)	Always (100%)	Always (100%)	Always (100%)	Always (100%)		Always (100%)	Always (100%)	Never (0)	Always (100%)	Always (100%)	Infectious diase serology, PCR	Always, regardless of travel history		N/A	N/A	Yes	Both recipient and donor are typed	If the dog has received a previous transfusion	Pet Blood Bank	Always (100%)	2-4 mg/Kg SID	Occasionally (<50%)	2 mg/kg SID	Often (>50%)	5 mg/kg BID	Never (0)		Often (>50%)	10 mg/kg BID	Occasionally (<50%)	10 mg/kg SID	Occasionally (<50%)	textbook dose	Occasionally (<50%)	5 mg/kg SID	Occasionally (<50%)	textbook dose	Occasionally (<50%)
5410210533	Private referral practice	No	20	Diploma - Internal Medicine	6-10 cases		80	Less than 3 months ago	Always (100%)	Occasionally (<50%)	Occasionally (<50%)	Always (100%)	Occasionally (<50%)	Always (100%)	Often (>50%)		Always (100%)	Often (>50%)	Never (0)	Always (100%)	Always (100%)		Often if there is a travel history		Work in referral only practice	Work in referral only practice	Yes	Both recipient and donor are typed	If the dog has received a previous transfusion	Pet Blood Bank	Always (100%)	2 mg/kg/day or 40 mg/m2 in larger breeds	Never (0)	n/a	Occasionally (<50%)	textbook doses	Never (0)	n/a	Always (100%)	20 mg/kg/day	Occasionally (<50%)	2-4 mg/kg/day	Occasionally (<50%)	text book dose	Occasionally (<50%)	0.5 mg/kg/day	Never (0)	n/a	Never (0)
5410209305	First opinion small animal practice	No	3	No diploma	1-2 cases		100%	6-12 months ago	Always (100%)	Never (0)	Never (0)	Occasionally (<50%)	Often (>50%)	Always (100%)	Occasionally (<50%)		Always (100%)	Occasionally (<50%)	Never (0)	Often (>50%)	Often (>50%)		Always if there is a travel history		50%	we dont do our own out of hours so if hospitalised need to refer	Yes	Both recipient and donor are typed	If the dog has received a previous transfusion	Pet Blood Bank	Always (100%)	1-2mg per kg per day	Occasionally (<50%)		Occasionally (<50%)		Never (0)		Never (0)		Never (0)		Never (0)		Occasionally (<50%)	0.5 to 1mg per kg	Never (0)		Never (0)
5410200162	First opinion small animal practice	No	2	No diploma	1-2 cases		100	6-12 months ago	Often (>50%)	Always (100%)	Often (>50%)	Always (100%)	Always (100%)	Always (100%)	Always (100%)		Always (100%)	Often (>50%)	Often (>50%)	Often (>50%)	Occasionally (<50%)		Always, regardless of travel history		30%	blood transfusion when none at the practice	Yes	Neither donor nor recipient are typed	If the dog has received a previous transfusion	Donor animals owned by the practice or staff	Always (100%)	dexamethasone injection 0.5mg/kg/24h initially followed next day by prednisolone 2mg/kg bid	Occasionally (<50%)	2mg/kg/24h	Occasionally (<50%)	5mg/kg/12h	Never (0)	no	Occasionally (<50%)	10mg/kg/12h	Occasionally (<50%)	3mg/kg/24h	Never (0)	no	Occasionally (<50%)	0.5-1mg/kg orally/24h	Occasionally (<50%)	500ui/8h	Occasionally (<50%)
5410197907	University referral practice	No	>50	Diploma - Internal Medicine	1-2 cases		50	Less than 3 months ago	Never (0)	Always (100%)	Always (100%)	Often (>50%)	Often (>50%)	Never (0)	Never (0)		Always (100%)	Occasionally (<50%)	Occasionally (<50%)	Often (>50%)	Often (>50%)		Always if there is a travel history		NA	NA	Yes	Both recipient and donor are typed	Before every transfusion	Pet Blood Bank	Always (100%)	2 mg/kg/day	Occasionally (<50%)	2 mg/m2/day	Often (>50%)	56 mg/kg/day	Never (0)	NA	Often (>50%)	10 mg/kg.day	Occasionally (<50%)	3 mg/kg/day	Never (0)		Always (100%)	5 mg/kg	Never (0)		Never (0)
5410192680	First opinion mixed practice	No	4	No diploma	1-2 cases		100%	6-12 months ago	Often (>50%)	Always (100%)	Never (0)	Often (>50%)	Often (>50%)	Always (100%)	Always (100%)		Always (100%)	Never (0)	Never (0)	Never (0)	Never (0)		Often if there is a travel history		0	Requiring intensive care	Yes	Neither donor nor recipient are typed	If the dog has received a previous transfusion	Donor animals owned by the practice or staff	Always (100%)		Never (0)		Never (0)		Never (0)		Never (0)		Never (0)		Never (0)		Never (0)		Occasionally (<50%)		Occasionally (<50%)
5396277903	First opinion mixed practice	No	14	No diploma	1-2 cases		100%	Less than 6 months ago	Often (>50%)	Always (100%)	Often (>50%)	Always (100%)	Occasionally (<50%)	Always (100%)	Often (>50%)		Always (100%)	Occasionally (<50%)	Never (0)	Often (>50%)	Often (>50%)		Occasionally if there is a travel history		0	Have not referred any.	Yes	Both recipient and donor are typed	If the dog has received a previous transfusion	Donor animals owned by clients	Always (100%)		Often (>50%)		Occasionally (<50%)		Occasionally (<50%)		Never (0)		Never (0)		Never (0)		Occasionally (<50%)		Never (0)		Never (0)
5350742590	First opinion small animal practice	No	3	No diploma	3-5 cases		75	Less than 2 weeks ago	Always (100%)	Never (0)	Always (100%)	Always (100%)	Always (100%)	Always (100%)	Always (100%)		Always (100%)	Always (100%)	Always (100%)	Always (100%)	Always (100%)		Always if there is a travel history		95	GTREW	No
4794852805	First opinion small animal practice	No	4	No diploma	3-5 cases		100%	Less than 3 months ago	Often (>50%)	Always (100%)	Always (100%)	Always (100%)	Often (>50%)	Always (100%)	Always (100%)		Always (100%)	Occasionally (<50%)	Never (0)	Always (100%)	Often (>50%)		Always if there is a travel history		10%	Severity Refractory to therapy	Yes	Both recipient and donor are typed	Before every transfusion	Donor animals owned by the practice or staff	Always (100%)	02-Apr	Occasionally (<50%)		Occasionally (<50%)		Never (0)		Never (0)		Never (0)		Never (0)		Occasionally (<50%)		Never (0)		Never (0)
4728250454	First opinion small animal practice	No	5	No diploma
4548491469	First opinion mixed practice	No	-4
4547930503	First opinion small animal practice	No	1.5	No diploma	1-2 cases		2	Less than 6 months ago	Always (100%)	Always (100%)	Always (100%)	Always (100%)	Always (100%)	Always (100%)	Always (100%)		Always (100%)	Occasionally (<50%)	Never (0)	Always (100%)	Always (100%)		Always if there is a travel history		Spoke to one specialist continuously through one case we had as there was little/no improvments with treatment. they guided us through treatment and enabled us to manage the dog at our own hopsital	Poor response to Treatment or Owner requests to be reffered/ takes up offer of referral	Yes	Both recipient and donor are typed	Before every transfusion	Pet Blood Bank	Always (100%)	2mg/kg/day	Often (>50%)	2mg/kg/day	Often (>50%)	5mg/kg/day	Never (0)		Never (0)		Never (0)		Never (0)		Never (0)		Never (0)		Never (0)
4544270917	First opinion mixed practice	No	10.5		1-2 cases		100%	6-12 months ago	Often (>50%)	Always (100%)	Always (100%)	Always (100%)	Always (100%)	Occasionally (<50%)	Occasionally (<50%)		Always (100%)	Always (100%)	Occasionally (<50%)	Often (>50%)	Occasionally (<50%)		Always if there is a travel history		25%	Lack of out of hours 24 hour hospitalisation at own practice	Yes	Neither donor nor recipient are typed	Before every transfusion	Donor animals owned by clients	Always (100%)	Initially 2mg/kg bid	Occasionally (<50%)	2mg/kg eod	Never (0)	0	Never (0)	0	Never (0)	0	Never (0)	0	Never (0)	0	Never (0)	0	Never (0)	0	Never (0)
4543826482	First opinion small animal practice	No	1
4543674331	First opinion small animal practice	No	5.5
4543649221	First opinion small animal practice	No	3.5	No diploma	1-2 cases		0	6-12 months ago	Always (100%)	Always (100%)	Always (100%)	Always (100%)	Always (100%)	Occasionally (<50%)	Occasionally (<50%)		Often (>50%)	Never (0)	Never (0)	Occasionally (<50%)	Occasionally (<50%)		Occasionally if there is a travel history		Would offer probably 50-75%	Outsourcing ooh, blood transfusions, allowing patients/clients access to most up to date care	No				Always (100%)		Never (0)		Never (0)		Never (0)		Never (0)		Never (0)		Never (0)		Never (0)		Never (0)		Occasionally (<50%)
4543594743	First opinion mixed practice	No	28	No diploma	1-2 cases		100%	Less than 6 months ago	Often (>50%)	Always (100%)	Always (100%)	Always (100%)	Occasionally (<50%)	Always (100%)	Always (100%)		Always (100%)	Occasionally (<50%)	Often (>50%)	Often (>50%)	Often (>50%)		Always if there is a travel history		Less than 10%	Failing to control.	Yes	Both recipient and donor are typed	If the dog has received a previous transfusion	Donor animals owned by the practice or staff	Always (100%)		Often (>50%)		Often (>50%)		Never (0)		Never (0)		Never (0)		Never (0)		Often (>50%)		Occasionally (<50%)		Never (0)
4543474091	Private referral practice	No	3.5	Diploma - Internal Medicine	1-2 cases		100%	Less than 6 months ago	Always (100%)	Occasionally (<50%)	Occasionally (<50%)	Always (100%)	Always (100%)	Always (100%)	Always (100%)		Always (100%)	Often (>50%)	Often (>50%)	Always (100%)	Always (100%)		Always, regardless of travel history		I do not work in 1st opinion	I do not work in 1st opinion	Yes	Both recipient and donor are typed	If the dog has received a previous transfusion	Pet Blood Bank	Always (100%)	2mg/kg/day	Occasionally (<50%)		Always (100%)		Never (0)		Occasionally (<50%)		Never (0)		Occasionally (<50%)		Always (100%)		Never (0)		Occasionally (<50%)
4543465945	First opinion mixed practice	No	11.5	No diploma	1-2 cases		100%	Less than 2 weeks ago	Always (100%)	Never (0)	Occasionally (<50%)	Always (100%)	Often (>50%)	Always (100%)	Often (>50%)		Always (100%)	Occasionally (<50%)	Occasionally (<50%)	Often (>50%)	Often (>50%)		Often if there is a travel history		10%	Blood transfusion Failure to respond to treatment	No				Always (100%)	2	Often (>50%)		Occasionally (<50%)		Never (0)		Never (0)		Never (0)		Never (0)		Never (0)		Never (0)		Never (0)
4543420505	First opinion small animal practice	No	6	No diploma	3-5 cases		100%	Less than 3 months ago	Always (100%)	Always (100%)	Always (100%)	Always (100%)	Often (>50%)	Always (100%)	Often (>50%)		Always (100%)	Often (>50%)	Occasionally (<50%)	Often (>50%)	Often (>50%)		Always if there is a travel history		20-30	Non responsive to initial steroid therapy or relapse	Yes	Neither donor nor recipient are typed	If the dog has received a previous transfusion	Donor animals owned by the practice or staff	Always (100%)	2	Occasionally (<50%)	Check in formulary	Occasionally (<50%)		Occasionally (<50%)	Check in formulary	Never (0)		Never (0)		Never (0)		Occasionally (<50%)	Check in formulary	Never (0)		Occasionally (<50%)
4543401688	First opinion small animal practice	No	3	No diploma
4543371803	First opinion small animal practice	No	2.0 FTE	No diploma	1-2 cases		100	6-12 months ago	Always (100%)	Always (100%)	Always (100%)	Always (100%)	Often (>50%)	Always (100%)	Always (100%)		Always (100%)	Never (0)	Never (0)	Often (>50%)	Often (>50%)	Specific toxin test if strongly suspected & test available	Other (please specify)	Travel history including uk high tick areas	20-30	Need for transfusion, critical or complicated patients (e.g comirbidities, chronic meds, or unresponsive to 1st opinion treatments)	No				Always (100%)	2mg/kg/d	Occasionally (<50%)	As advised / formulary dose	Often (>50%)	Formulary dose	Never (0)		Never (0)		Never (0)		Never (0)		Often (>50%)	Formulary dose	Never (0)		Occasionally (<50%)
4542536592	First opinion mixed practice	No	5	No diploma	3-5 cases		100%	Less than 3 months ago	Always (100%)	Always (100%)	Often (>50%)	Always (100%)	Never (0)	Always (100%)	Often (>50%)		Always (100%)	Never (0)	Never (0)	Occasionally (<50%)	Occasionally (<50%)		Occasionally if there is a travel history		0%	N/a	Yes	Neither donor nor recipient are typed	If the dog has received a previous transfusion	Donor animals owned by clients	Always (100%)	2.2-4.4 mg/kg	Never (0)		Never (0)		Never (0)		Never (0)		Never (0)		Never (0)		Always (100%)	0.5 mg/kg	Never (0)		Never (0)
4542501550	First opinion small animal practice	No	2.5	No diploma	1-2 cases		100	6-12 months ago	Always (100%)	Always (100%)	Always (100%)	Always (100%)	Always (100%)	Always (100%)	Often (>50%)		Always (100%)	Often (>50%)	Often (>50%)	Occasionally (<50%)	Occasionally (<50%)		Occasionally if there is a travel history		Only a few	If initial treatment is unsuccessful or the patient needs a blood transfusion	No				Always (100%)		Occasionally (<50%)		Occasionally (<50%)		Occasionally (<50%)		Never (0)		Never (0)		Never (0)		Occasionally (<50%)		Occasionally (<50%)		Never (0)
4542500868	First opinion small animal practice	No	9	No diploma	1-2 cases		100%	6-12 months ago	Always (100%)	Often (>50%)	Occasionally (<50%)	Often (>50%)	Always (100%)	Always (100%)	Often (>50%)		Always (100%)	Occasionally (<50%)	Never (0)	Occasionally (<50%)	Occasionally (<50%)		Always if there is a travel history		15%	intensive nursing care, further imaging to rule out underlying causes	Yes	The donor is typed	If the dog has received a previous transfusion	Donor animals owned by clients	Always (100%)	2mg/kg/day starting dose	Often (>50%)	2mg/kg/day	Occasionally (<50%)	5mg/kg/day	Never (0)	n/a	Never (0)	n/a	Never (0)	n/a	Never (0)	n/a	Never (0)	n/a	Never (0)	n/a	Never (0)
4542467149	First opinion small animal practice	No	3	No diploma
4542392820	First opinion small animal practice	No	2	No diploma	1-2 cases		100	6-12 months ago	Always (100%)	Occasionally (<50%)	Always (100%)	Always (100%)	Occasionally (<50%)	Always (100%)	Always (100%)	Thoracic rads, and u/s	Always (100%)	Occasionally (<50%)	Never (0)	Often (>50%)	Often (>50%)		Other (please specify)	If costs allow	Refer where costs allow	Better facilities for monitoring and crossmatching	Yes	Both recipient and donor are typed	If the dog has received a previous transfusion	Donor animals owned by the practice or staff	Always (100%)	2mg/kg/day	Occasionally (<50%)	2mg/kg/day	Often (>50%)	10mg/kg/day	Never (0)		Occasionally (<50%)	Can't remember dose	Occasionally (<50%)	3-4/mg/kg/day	Occasionally (<50%)	0.5g/kg daily for 3 days	Always (100%)	0.5mg/kg	Never (0)		Occasionally (<50%)
4542357110	First opinion mixed practice	No	4	No diploma	1-2 cases		100%	6-12 months ago	Often (>50%)	Always (100%)	Always (100%)	Always (100%)	Occasionally (<50%)	Always (100%)	Never (0)		Always (100%)	Never (0)	Never (0)	Occasionally (<50%)	Occasionally (<50%)		Always, regardless of travel history		50	Extremely low pcv requiring transfusion	No				Always (100%)		Occasionally (<50%)		Never (0)		Never (0)		Never (0)		Never (0)		Never (0)		Never (0)		Never (0)		Never (0)
4532722714	First opinion small animal practice	No	2.5	No diploma	1-2 cases		100%	6-12 months ago	Always (100%)	Always (100%)	Often (>50%)	Often (>50%)	Often (>50%)	Always (100%)	Often (>50%)		Always (100%)	Often (>50%)	Never (0)	Often (>50%)	Often (>50%)		Often if there is a travel history		50%	Poor response to treatment, side effects to treatment, frequent relapses, blood transfusion	No
4528488138	First opinion small animal practice	No	7	No diploma	1-2 cases		100%	6-12 months ago	Occasionally (<50%)	Always (100%)	Always (100%)	Always (100%)	Occasionally (<50%)	Often (>50%)	Often (>50%)		Always (100%)	Occasionally (<50%)	Never (0)	Always (100%)	Always (100%)		Often if there is a travel history		0%	n/a	Yes	Both recipient and donor are typed	If the dog has received a previous transfusion	Donor animals owned by the practice or staff	Always (100%)	2mg/kg/day	Always (100%)	2.2mg/kg/day	Never (0)		Never (0)		Never (0)		Never (0)		Never (0)		Often (>50%)	low dose - will have to look up dose	Never (0)		Never (0)
4526905019	First opinion small animal practice	No	5	No diploma	1-2 cases		100	6-12 months ago	Always (100%)	Always (100%)	Always (100%)	Often (>50%)	Often (>50%)	Always (100%)	Always (100%)		Always (100%)	Often (>50%)	Occasionally (<50%)	Occasionally (<50%)	Occasionally (<50%)	Abdominal ultrasound and chest radiographs	Often if there is a travel history		0	N/A	Yes	Both recipient and donor are typed	Before every transfusion	Pet Blood Bank
4526243430	First opinion small animal practice	No	3.5	No diploma	None		Not applicable	More than a year ago	Always (100%)	Occasionally (<50%)	Occasionally (<50%)	Often (>50%)	Always (100%)	Often (>50%)	Occasionally (<50%)		Often (>50%)	Occasionally (<50%)	Occasionally (<50%)	Often (>50%)	Often (>50%)		Always if there is a travel history		5	Client preference	Yes	Both recipient and donor are typed	If the dog has received a previous transfusion	Pet Blood Bank	Always (100%)	1-2mg/kg/day	Occasionally (<50%)		Often (>50%)		Never (0)		Never (0)		Never (0)		Never (0)		Never (0)		Never (0)		Never (0)
4523896833	First opinion small animal practice	No	5	No diploma	None		0	More than a year ago
4517703126	First opinion small animal practice	No	6.5	No diploma	1-2 cases		All	More than a year ago	Always (100%)	Always (100%)	Often (>50%)	Occasionally (<50%)	Occasionally (<50%)	Always (100%)	Often (>50%)		Always (100%)	Never (0)	Occasionally (<50%)	Always (100%)	Always (100%)		Occasionally if there is a travel history		40%	Rapid deterioration/poor response Quicker blood transfusion Insured pet	Yes	Neither donor nor recipient are typed	Before every transfusion	Pet Blood Bank	Always (100%)		Occasionally (<50%)		Often (>50%)		Never (0)		Never (0)		Never (0)		Never (0)		Occasionally (<50%)		Never (0)		Never (0)
4511975703	First opinion small animal practice	No	4	No diploma	1-2 cases		2	Less than 6 months ago	Often (>50%)	Never (0)	Always (100%)	Always (100%)	Always (100%)	Often (>50%)	Occasionally (<50%)		Always (100%)	Occasionally (<50%)	Occasionally (<50%)	Often (>50%)	Often (>50%)		Always if there is a travel history		20% approximately	Poor response to treatment and owner request	Yes	Both recipient and donor are typed	If the dog has received a previous transfusion	Pet Blood Bank	Always (100%)		Occasionally (<50%)		Occasionally (<50%)		Never (0)		Never (0)		Never (0)		Never (0)		Never (0)		Never (0)		Never (0)
4510768389	First opinion small animal practice	No	4	No diploma	3-5 cases		100	Less than 2 weeks ago	Often (>50%)	Always (100%)	Often (>50%)	Often (>50%)	Often (>50%)	Always (100%)	Always (100%)		Always (100%)	Never (0)	Occasionally (<50%)	Always (100%)	Always (100%)		Other (please specify)	Always while working in Portugal, never so far here in U.K (1 year)	None - I work for a charity and so far none of the clients wanted a referral	I would referral if the animal requered ICU care and /or blood transfusions.	No				Always (100%)	1mg/kg sid or bid	Never (0)		Never (0)		Never (0)		Never (0)		Never (0)		Never (0)		Never (0)		Never (0)		Never (0)
4507061317	First opinion small animal practice	Yes	3	No diploma	1-2 cases		50%	6-12 months ago	Never (0)	Always (100%)	Occasionally (<50%)	Often (>50%)	Often (>50%)	Occasionally (<50%)	Occasionally (<50%)		Always (100%)	Often (>50%)	Often (>50%)	Often (>50%)	Often (>50%)		Always, regardless of travel history		0%	We don't use to referral any of this cases	Yes	The donor is typed	If the dog has received a previous transfusion	Donor animals owned by clients
4505118693	First opinion small animal practice	No	8	No diploma	6-10 cases		100	Less than 3 months ago	Never (0)	Always (100%)	Always (100%)	Always (100%)	Never (0)	Always (100%)	Always (100%)		Always (100%)	Occasionally (<50%)	Never (0)	Always (100%)	Always (100%)	Serology for tick-borne parasites/ heart worm	Always, regardless of travel history		none	I don't refer	Yes	Both recipient and donor are typed	Never	Donor animals owned by the practice or staff	Always (100%)	2mg/kg/day pred, 0.5mg/kg/day dex	Often (>50%)	2 mg/kg/day initially	Often (>50%)	10mg/kg/day	Never (0)	cant remember	Occasionally (<50%)	can't remember	Never (0)		Never (0)		Never (0)		Never (0)		Never (0)
4503957252	First opinion small animal practice	No	1	No diploma	1-2 cases		100	6-12 months ago	Often (>50%)	Always (100%)	Always (100%)	Often (>50%)	Often (>50%)	Always (100%)	Always (100%)		Always (100%)	Often (>50%)	Occasionally (<50%)	Often (>50%)	Often (>50%)		Always, regardless of travel history		20	24 hour care	Yes	Both recipient and donor are typed	Before every transfusion	Donor animals owned by clients	Always (100%)		Often (>50%)		Often (>50%)		Often (>50%)		Never (0)		Never (0)		Never (0)		Occasionally (<50%)		Occasionally (<50%)		Occasionally (<50%)
4503541430	First opinion small animal practice	No	7	No diploma	1-2 cases		50%	Less than 6 months ago	Always (100%)	Always (100%)	Often (>50%)	Never (0)	Never (0)	Always (100%)	Always (100%)		Always (100%)	Never (0)	Never (0)	Always (100%)	Often (>50%)		Often if there is a travel history		50%	owner's request	Yes	The donor is typed	Never	Donor animals owned by clients
4498434378	First opinion small animal practice	No	20	No diploma	None		0	More than a year ago	Often (>50%)	Always (100%)	Often (>50%)	Always (100%)	Often (>50%)	Always (100%)	Occasionally (<50%)		Always (100%)	Never (0)	Never (0)	Often (>50%)	Often (>50%)		Often if there is a travel history		0	Not doing well. worried owner.	Yes	Both recipient and donor are typed	If the dog has received a previous transfusion	Pet Blood Bank	Always (100%)	1mg/kg/day	Occasionally (<50%)	2mg/kg/day	Never (0)		Never (0)		Never (0)		Never (0)		Never (0)		Never (0)		Never (0)		Never (0)
4496580583	First opinion small animal practice	No	6	No diploma	1-2 cases		100	6-12 months ago	Never (0)	Often (>50%)	Occasionally (<50%)	Always (100%)	Never (0)	Never (0)	Often (>50%)		Never (0)	Never (0)	Never (0)	Always (100%)	Always (100%)		Never, regardless of travel history		0	Offer to all clients but charity so no takers	Yes	Neither donor nor recipient are typed	Never	Donor animals owned by clients	Always (100%)	2mg/kg/day	Never (0)	No	Never (0)	No	Never (0)	No	Never (0)	No	Never (0)	No	Never (0)	No	Never (0)	No	Never (0)	No	Never (0)
4496331690	First opinion small animal practice	No	2.5	No diploma	1-2 cases		100%	6-12 months ago	Always (100%)	Always (100%)	Always (100%)	Always (100%)	Always (100%)	Always (100%)	Always (100%)		Always (100%)	Always (100%)	Occasionally (<50%)	Often (>50%)	Often (>50%)		Always if there is a travel history		50%	Concern about thrombocytopenia or not reponsive to treatment, other abnormalities on bloods.	No				Always (100%)		Often (>50%)		Never (0)		Never (0)		Never (0)		Never (0)		Never (0)		Never (0)		Never (0)		Never (0)
4496006042	First opinion small animal practice	No	6	No diploma	3-5 cases		100%	Less than 1 month ago	Always (100%)	Always (100%)	Never (0)	Often (>50%)	Always (100%)	Always (100%)	Often (>50%)		Always (100%)	Often (>50%)	Occasionally (<50%)	Always (100%)	Always (100%)		Always if there is a travel history		10%	If complicated underlying causes	Yes	Both recipient and donor are typed	If the dog has received a previous transfusion	Pet Blood Bank	Always (100%)	2mg/kg/day	Always (100%)	2mg/kg/day	Occasionally (<50%)		Occasionally (<50%)		Occasionally (<50%)		Never (0)		Occasionally (<50%)		Never (0)		Never (0)		Never (0)
4495301424	First opinion small animal practice	No	20	No diploma	1-2 cases		100%	Less than 6 months ago	Often (>50%)	Always (100%)	Often (>50%)	Always (100%)	Often (>50%)	Always (100%)	Always (100%)		Always (100%)	Always (100%)	Never (0)	Always (100%)	Occasionally (<50%)		Always if there is a travel history		none	have in-house referral	Yes	Both recipient and donor are typed	Before every transfusion	Pet Blood Bank	Always (100%)	2	Occasionally (<50%)		Often (>50%)		Never (0)		Never (0)		Never (0)		Never (0)		Never (0)		Never (0)		Never (0)
4495228979	First opinion small animal practice	No	2	No diploma	None		unknown	More than a year ago	Often (>50%)	Always (100%)	Always (100%)	Always (100%)	Occasionally (<50%)	Often (>50%)	Often (>50%)		Always (100%)	Often (>50%)	Never (0)	Occasionally (<50%)	Occasionally (<50%)		Occasionally if there is a travel history		50-100%	becasue of monitoring, easy access to blood products, number of people monitoring case	No				Always (100%)	would go by formulary	Often (>50%)	would go by formulary	Never (0)		Never (0)		Never (0)		Never (0)		Never (0)		Never (0)		Never (0)		Never (0)
4495206376	First opinion small animal practice	No	8	No diploma	1-2 cases		100	Less than 1 month ago	Always (100%)	Never (0)	Always (100%)	Always (100%)	Occasionally (<50%)	Occasionally (<50%)	Occasionally (<50%)		Occasionally (<50%)	Never (0)	Never (0)	Often (>50%)	Often (>50%)		Occasionally if there is a travel history		Charity practice - referral offered but rarely taken up.	Would be poor response to corticosteroids as we don't have anything else.	Yes	Neither donor nor recipient are typed	Never	Donor animals owned by the practice or staff	Always (100%)	2mg/kg/d	Never (0)		Never (0)		Never (0)		Never (0)		Never (0)		Never (0)		Never (0)		Never (0)		Never (0)
4494917660	First opinion small animal practice	No	12	No diploma	None		100%	More than a year ago	Always (100%)	Always (100%)	Occasionally (<50%)	Always (100%)	Always (100%)	Always (100%)	Always (100%)		Always (100%)	Occasionally (<50%)	Occasionally (<50%)	Always (100%)	Always (100%)		Always if there is a travel history		0	owner	Yes	Both recipient and donor are typed	If the dog has received a previous transfusion	Donor animals owned by clients	Always (100%)	2	Occasionally (<50%)	50	Often (>50%)	10	Never (0)	0	Occasionally (<50%)	cannot remember!	Never (0)	0	Never (0)	0	Occasionally (<50%)	cannot remember!	Never (0)	0	Never (0)
4494376177	First opinion small animal practice	No	5.5	No diploma	1-2 cases		100%	6-12 months ago	Always (100%)	Always (100%)	Occasionally (<50%)	Always (100%)	Always (100%)	Always (100%)	Never (0)		Always (100%)	Never (0)	Never (0)	Often (>50%)	Often (>50%)		Occasionally if there is a travel history		0	n/a	Yes	Both recipient and donor are typed	If the dog has received a previous transfusion	Donor animals owned by the practice or staff	Always (100%)	1mg/kg BID reduced to lowest poss dose	Never (0)		Never (0)		Never (0)		Never (0)		Never (0)		Never (0)		Never (0)		Never (0)		Never (0)
4494374059	First opinion small animal practice	No	8	No diploma	1-2 cases		100	6-12 months ago	Occasionally (<50%)	Always (100%)	Occasionally (<50%)	Often (>50%)	Never (0)	Always (100%)	Occasionally (<50%)		Always (100%)	Never (0)	Never (0)	Occasionally (<50%)	Never (0)		Occasionally if there is a travel history		0	N/a	No				Always (100%)		Often (>50%)		Never (0)		Never (0)		Never (0)		Never (0)		Never (0)		Never (0)		Never (0)		Never (0)
4494341000	First opinion small animal practice	No	4	No diploma	1-2 cases		100%	Less than 3 months ago	Always (100%)	Always (100%)	Always (100%)	Always (100%)	Always (100%)	Always (100%)	Often (>50%)		Always (100%)	Often (>50%)	Occasionally (<50%)	Always (100%)	Always (100%)		Always if there is a travel history		30%	Rapid deterioration / lack of response to 1st line therapy	Yes	Both recipient and donor are typed	Never	Pet Blood Bank	Often (>50%)	BSAVA formulary dose	Occasionally (<50%)	BSAVA formulary dose	Occasionally (<50%)	BSAVA formulary dose	Never (0)	N/A	Never (0)	N/A	Never (0)	N/A	Occasionally (<50%)	BSAVA formulary dose	Never (0)	N/A	Never (0)	N/A	Never (0)
4494320489	First opinion small animal practice	No	6 FTE	No diploma	1-2 cases		100%	6-12 months ago	Always (100%)	Always (100%)	Often (>50%)	Often (>50%)	Always (100%)	Always (100%)	Often (>50%)		Always (100%)	Occasionally (<50%)	Occasionally (<50%)	Always (100%)	Always (100%)		Always, regardless of travel history		0%	Unable to control with treatment	Yes	Neither donor nor recipient are typed	If the dog has received a previous transfusion	Donor animals owned by the practice or staff	Always (100%)		Never (0)		Never (0)		Never (0)		Never (0)		Never (0)		Never (0)		Often (>50%)		Never (0)		Never (0)
4494100148	First opinion small animal practice	No	10.5 FTE		1-2 cases		100	Less than 3 months ago	Often (>50%)	Always (100%)	Always (100%)	Always (100%)	Never (0)	Always (100%)	Often (>50%)		Always (100%)	Occasionally (<50%)	Never (0)	Often (>50%)	Occasionally (<50%)		Occasionally if there is a travel history			N/A	Yes	Neither donor nor recipient are typed	Never	Donor animals owned by clients	Always (100%)	4 mg/kg/day	Often (>50%)	2mg/kg/day	Never (0)		Never (0)		Never (0)		Never (0)		Never (0)		Occasionally (<50%)		Never (0)		Never (0)
4494095988	First opinion small animal practice	Yes	1.5	No diploma	1-2 cases		100%	Less than 6 months ago	Always (100%)	Never (0)	Occasionally (<50%)	Occasionally (<50%)	Always (100%)	Always (100%)	Occasionally (<50%)		Always (100%)	Occasionally (<50%)	Never (0)	Always (100%)	Occasionally (<50%)		Never, regardless of travel history		most - 95%	Blood transfusions, better able to stabilise when critical - 24hr monitoring	No				Always (100%)	2mg/kg/day then taper	Often (>50%)	2mg/kg/day then taper	Never (0)		Never (0)		Never (0)		Never (0)		Never (0)		Never (0)		Never (0)		Never (0)
4493984748	First opinion small animal practice	No	4	No diploma	1-2 cases		100%	Less than 1 month ago	Always (100%)	Always (100%)	Always (100%)	Always (100%)	Often (>50%)	Always (100%)	Always (100%)		Always (100%)	Always (100%)	Occasionally (<50%)	Often (>50%)	Often (>50%)		Always if there is a travel history		0%	N/a	Yes	Both recipient and donor are typed	Before every transfusion	Pet Blood Bank	Always (100%)	2mg/kg/day	Often (>50%)	2mg/kg/day	Never (0)		Never (0)		Never (0)		Never (0)		Never (0)		Always (100%)	0.5 mg/kg/day	Never (0)		Never (0)
4493788305	First opinion small animal practice	No	6.5	No diploma	1-2 cases		100%	6-12 months ago	Often (>50%)	Always (100%)	Always (100%)	Often (>50%)	Often (>50%)	Always (100%)	Always (100%)		Always (100%)	Often (>50%)	Occasionally (<50%)	Often (>50%)	Often (>50%)		Always if there is a travel history		25%	Not responding to initial stabilising treatment as expected	Yes	Both recipient and donor are typed	If the dog has received a previous transfusion	Pet Blood Bank	Always (100%)	2mg/kg/day	Often (>50%)	2mg/kg/day	Never (0)	0	Never (0)	0	Never (0)	0	Never (0)	0	Never (0)	0	Always (100%)	0.5mg/kg/day	Never (0)	0	Never (0)
4493578219	First opinion small animal practice	No	4	No diploma	None		100%	More than a year ago	Always (100%)	Always (100%)	Often (>50%)	Occasionally (<50%)	Often (>50%)	Always (100%)	Often (>50%)		Always (100%)	Often (>50%)	Occasionally (<50%)	Often (>50%)	Often (>50%)		Occasionally if there is a travel history		5%	Those that might need a transfusion	Yes	Neither donor nor recipient are typed	Never	Donor animals owned by the practice or staff	Always (100%)	2	Occasionally (<50%)		Occasionally (<50%)		Occasionally (<50%)		Never (0)		Never (0)		Never (0)		Never (0)		Never (0)		Never (0)
4493487238	First opinion small animal practice	No	6.5FTE	No diploma	1-2 cases		100%	Less than 6 months ago	Occasionally (<50%)	Often (>50%)	Often (>50%)	Often (>50%)	Occasionally (<50%)	Never (0)	Often (>50%)		Often (>50%)	Never (0)	Never (0)	Always (100%)	Always (100%)		Other (please specify)	charity - so unable to	None - charity		No				Always (100%)	as per textbooks	Never (0)		Never (0)		Never (0)		Never (0)		Never (0)		Never (0)		Never (0)		Never (0)		Never (0)
4493456933	First opinion mixed practice	No	13	No diploma	1-2 cases		100	Less than 6 months ago	Always (100%)	Occasionally (<50%)	Often (>50%)	Often (>50%)	Always (100%)	Often (>50%)	Always (100%)		Always (100%)	Occasionally (<50%)	Never (0)	Often (>50%)	Often (>50%)		Never, regardless of travel history		0	NA	Yes	Both recipient and donor are typed	If the dog has received a previous transfusion	Donor animals owned by the practice or staff	Always (100%)		Never (0)		Never (0)		Never (0)		Never (0)		Never (0)		Never (0)		Never (0)		Never (0)		Never (0)
4493389012	First opinion small animal practice	No	12	No diploma	6-10 cases		70%	6-12 months ago	Often (>50%)	Often (>50%)	Often (>50%)	Often (>50%)	Never (0)	Occasionally (<50%)	Often (>50%)		Occasionally (<50%)	Occasionally (<50%)	Never (0)	Always (100%)	Always (100%)		Occasionally if there is a travel history		none	none	Yes	Neither donor nor recipient are typed	Never	Donor animals owned by clients	Always (100%)	2.2-4.4mg/kg/day	Never (0)		Never (0)		Never (0)		Never (0)		Never (0)		Never (0)		Never (0)		Never (0)		Never (0)
4493357886	First opinion small animal practice	No	4.5 FTE	No diploma	1-2 cases		100%	Less than 3 months ago	Always (100%)	Never (0)	Never (0)	Occasionally (<50%)	Always (100%)	Often (>50%)	Occasionally (<50%)		Always (100%)	Occasionally (<50%)	Never (0)	Always (100%)	Always (100%)		Never, regardless of travel history			N/a	Yes	Neither donor nor recipient are typed	Never	Donor animals owned by the practice or staff
4493350489	First opinion mixed practice	No	14	No diploma	None		100	More than a year ago	Occasionally (<50%)	Always (100%)	Always (100%)	Always (100%)	Occasionally (<50%)	Always (100%)	Often (>50%)		Often (>50%)	Occasionally (<50%)	Occasionally (<50%)	Never (0)	Occasionally (<50%)		Occasionally if there is a travel history		10	Poor response to treatment	Yes	Neither donor nor recipient are typed	If the dog has received a previous transfusion	Donor animals owned by clients	Always (100%)	2mg/kg/day	Occasionally (<50%)		Occasionally (<50%)		Never (0)		Never (0)		Never (0)		Never (0)		Occasionally (<50%)		Never (0)		Never (0)
4493290100	First opinion small animal practice	No	4	No diploma	1-2 cases		All	6-12 months ago	Occasionally (<50%)	Always (100%)	Occasionally (<50%)	Always (100%)	Always (100%)	Always (100%)	Always (100%)		Always (100%)	Never (0)	Never (0)	Occasionally (<50%)	Occasionally (<50%)		Never, regardless of travel history		5%	Anaemia not coming under control	Yes	Both recipient and donor are typed	If the dog has received a previous transfusion	Donor animals owned by clients	Always (100%)	4mg/kg bid	Always (100%)	2mg/kg	Never (0)		Occasionally (<50%)	50mg/m2	Never (0)		Never (0)		Never (0)		Never (0)		Never (0)		Never (0)
4493245020	First opinion small animal practice	No	4	No diploma	1-2 cases		100%	Less than 6 months ago	Always (100%)	Always (100%)	Never (0)	Often (>50%)	Often (>50%)	Always (100%)	Always (100%)		Always (100%)	Occasionally (<50%)	Never (0)	Often (>50%)	Often (>50%)		Often if there is a travel history		50%	poor response to treatment	Yes	The donor is typed	If the dog has received a previous transfusion	Pet Blood Bank	Always (100%)	about 2 mg /kg/day	Occasionally (<50%)	standard dose from formulary	Never (0)		Never (0)		Never (0)		Never (0)		Never (0)		Never (0)		Never (0)		Never (0)
4493244709	First opinion mixed practice	No	13	No diploma	1-2 cases		100	Less than 6 months ago	Often (>50%)	Always (100%)	Always (100%)	Occasionally (<50%)	Occasionally (<50%)	Often (>50%)	Occasionally (<50%)		Always (100%)	Occasionally (<50%)	Never (0)	Often (>50%)	Never (0)		Often if there is a travel history		0	.	Yes	The donor is typed	If the dog has received a previous transfusion	Donor animals owned by the practice or staff	Always (100%)	Initially 2mg/kg sid	Often (>50%)	As per bsava formulary	Occasionally (<50%)	As per bsava formulary	Never (0)		Never (0)		Never (0)		Never (0)		Always (100%)	Ultra low dose as per bsava formulary	Never (0)		Never (0)
4493229217	First opinion small animal practice	No	4	No diploma	1-2 cases		100%	Less than 3 months ago	Occasionally (<50%)	Always (100%)	Always (100%)	Always (100%)	Never (0)	Always (100%)	Often (>50%)		Always (100%)	Occasionally (<50%)	Occasionally (<50%)	Often (>50%)	Never (0)		Always, regardless of travel history		20%	unresponsive to treatment	Yes	Both recipient and donor are typed	Never	Donor animals owned by clients	Always (100%)	2mg/kg/day	Never (0)		Often (>50%)	10mg/kg/day	Never (0)		Often (>50%)	12mg/kg-7day	Never (0)		Never (0)		Always (100%)	1mg/kg/day	Occasionally (<50%)		Occasionally (<50%)
4493229160	First opinion mixed practice	No	5	No diploma	1-2 cases		All	6-12 months ago	Occasionally (<50%)	Always (100%)	Always (100%)	Always (100%)	Often (>50%)	Always (100%)	Occasionally (<50%)		Always (100%)	Never (0)	Never (0)	Occasionally (<50%)	Occasionally (<50%)		Always if there is a travel history		none so far	failure to respond to treatment	Yes	Neither donor nor recipient are typed	Never	Donor animals owned by clients	Always (100%)	2-4mg/kg/day	Never (0)		Never (0)		Never (0)		Never (0)		Never (0)		Never (0)		Never (0)		Never (0)		Never (0)
4493158079	First opinion small animal practice	No	1	No diploma	None		0	More than a year ago	Always (100%)	Always (100%)	Always (100%)	Always (100%)	Occasionally (<50%)	Always (100%)	Never (0)		Never (0)	Never (0)	Never (0)	Never (0)	Never (0)		Never, regardless of travel history		20%	Dog deteriorating and needing 24 hour care or transfusion	No				Always (100%)	2mg/kg/day	Occasionally (<50%)		Never (0)		Never (0)		Never (0)		Never (0)		Never (0)		Never (0)		Never (0)		Never (0)
4493108317	First opinion mixed practice	No	5	No diploma	1-2 cases		100	Less than 6 months ago	Often (>50%)	Always (100%)	Never (0)	Always (100%)	Always (100%)	Often (>50%)	Occasionally (<50%)		Often (>50%)	Never (0)	Never (0)	Never (0)	Never (0)		Occasionally if there is a travel history		0	N/A	No				Always (100%)	Initially 2mg/kg/ day	Occasionally (<50%)		Never (0)		Never (0)		Never (0)		Never (0)		Never (0)		Never (0)		Never (0)		Never (0)
4493106874	First opinion small animal practice	No	6.3	No diploma	1-2 cases		100%	Less than 6 months ago	Occasionally (<50%)	Always (100%)	Occasionally (<50%)	Always (100%)	Occasionally (<50%)	Occasionally (<50%)	Occasionally (<50%)		Often (>50%)	Occasionally (<50%)	Always (100%)	Occasionally (<50%)	Occasionally (<50%)		Occasionally if there is a travel history			Charity so owners unable to afford referral	Yes	Neither donor nor recipient are typed	Never	Donor animals owned by clients
4493098427	First opinion small animal practice	No	6	No diploma	None		0	More than a year ago	Always (100%)	Always (100%)	Always (100%)	Always (100%)	Always (100%)	Always (100%)	Occasionally (<50%)		Always (100%)	Occasionally (<50%)	Never (0)	Always (100%)	Always (100%)		Always, regardless of travel history				Yes	Both recipient and donor are typed	If the dog has received a previous transfusion	Pet Blood Bank	Always (100%)	0.5mg/kg Sid	Never (0)	0mg/kg	Occasionally (<50%)	5mg/kg bid	Never (0)	0mg/kg	Never (0)	0mg/kg	Never (0)	0mg/kg	Never (0)	0mg/kg	Never (0)		Often (>50%)		Often (>50%)
4493098131	First opinion small animal practice	No	1	No diploma	1-2 cases		100	Less than 6 months ago	Often (>50%)	Often (>50%)	Always (100%)	Always (100%)	Often (>50%)	Always (100%)	Always (100%)		Always (100%)	Occasionally (<50%)	Never (0)	Occasionally (<50%)	Occasionally (<50%)		Often if there is a travel history		Offer to all. 25% accept	Better prognosis. If underlying cause suspectEd. Advanced imaging	No				Always (100%)	2	Never (0)		Never (0)		Never (0)		Never (0)		Never (0)		Never (0)		Occasionally (<50%)		Occasionally (<50%)		Never (0)
4493086323	First opinion small animal practice	No	7		1-2 cases		100%	More than a year ago	Occasionally (<50%)	Always (100%)	Never (0)	Occasionally (<50%)	Often (>50%)	Always (100%)	Occasionally (<50%)		Always (100%)	Occasionally (<50%)	Never (0)	Never (0)	Occasionally (<50%)		Always if there is a travel history		30%	Complications, need for blood transfusions, non-response to initial treatment	No				Always (100%)	2	Never (0)		Occasionally (<50%)		Never (0)		Never (0)		Never (0)		Never (0)		Never (0)		Never (0)		Never (0)
4493085981	University referral practice	Yes	20ish	No diploma	3-5 cases		100%	6-12 months ago	Always (100%)	Always (100%)	Always (100%)	Always (100%)	Often (>50%)	Always (100%)	Always (100%)		Always (100%)	Always (100%)	Occasionally (<50%)	Always (100%)	Always (100%)		Other (please specify)	always but only looking for boreal and anaplasma in UK dogs	NA	Na	Yes	Both recipient and donor are typed	If the dog has received a previous transfusion	Pet Blood Bank	Always (100%)	2mg/kg/24	Occasionally (<50%)	2mg/kg. tend not to use as slow onset	Often (>50%)	5-10mg/kg24	Never (0)	don't use	Often (>50%)	5-10mg/kg/24 depending on gi signs	Never (0)	too expensive	Occasionally (<50%)	dose depending on size ie closest bottle size to dose to min of 0.5g/kg	Often (>50%)	0.5mg/km bid	Occasionally (<50%)	only if pte	Occasionally (<50%)
4493064703	First opinion small animal practice	No	4	No diploma	1-2 cases		100%	6-12 months ago	Always (100%)	Often (>50%)	Always (100%)	Always (100%)	Often (>50%)	Occasionally (<50%)	Occasionally (<50%)		Often (>50%)	Occasionally (<50%)	Never (0)	Occasionally (<50%)	Occasionally (<50%)		Occasionally if there is a travel history		0	Would consider in poorly reponsive case or if owner demands referral	Yes	Neither donor nor recipient are typed	Never	Donor animals owned by the practice or staff	Always (100%)	1mg/kg bid	Often (>50%)	as per formulary	Occasionally (<50%)	as per formulary	Occasionally (<50%)	as per formulary	Never (0)		Never (0)		Never (0)		Never (0)		Never (0)		Never (0)
4493062490	First opinion mixed practice	No	4.5	No diploma	1-2 cases		100%	Less than 1 month ago	Occasionally (<50%)	Always (100%)	Always (100%)	Always (100%)	Occasionally (<50%)	Always (100%)	Often (>50%)		Always (100%)	Occasionally (<50%)	Occasionally (<50%)	Always (100%)	Occasionally (<50%)		Occasionally if there is a travel history		none	not responding to treatment	No				Always (100%)	2mg/kg/day	Never (0)		Occasionally (<50%)	not sure	Never (0)		Never (0)		Never (0)		Never (0)		Never (0)		Never (0)		Never (0)
4493057274	First opinion small animal practice	Yes	4.5
4493049238	First opinion small animal practice	No	8	No diploma	1-2 cases		100%	Less than 6 months ago	Often (>50%)	Always (100%)	Often (>50%)	Often (>50%)	Occasionally (<50%)	Occasionally (<50%)	Never (0)		Always (100%)	Always (100%)	Occasionally (<50%)	Often (>50%)	Often (>50%)		Often if there is a travel history		not sure ;20%	non responsive on going severe anaemia	Yes	Both recipient and donor are typed	If the dog has received a previous transfusion	Pet Blood Bank	Always (100%)	02-Apr	Often (>50%)	not sure off top of my head	Occasionally (<50%)	not sure off top of my head	Never (0)	not sure off the top of my head	Occasionally (<50%)	not sure off the top of my head	Never (0)	dont currently use but aware of	Never (0)	aware of, dont use	Never (0)		Never (0)		Never (0)
4493047031	First opinion small animal practice	No	8	No diploma	1-2 cases		100%	6-12 months ago	Often (>50%)	Always (100%)	Always (100%)	Always (100%)	Always (100%)	Always (100%)	Always (100%)		Always (100%)	Never (0)	Never (0)	Often (>50%)	Occasionally (<50%)		Occasionally if there is a travel history		10%	Give clients all options & let them decide. Staff confidence/ ability to treat especially out of hours.	Yes	The recipient is typed	If the dog has received a previous transfusion	Pet Blood Bank
4493046067	First opinion small animal practice	No	1.6	No diploma	1-2 cases		100	Less than 6 months ago	Always (100%)	Often (>50%)	Always (100%)	Always (100%)	Always (100%)	Never (0)	Never (0)		Always (100%)	Occasionally (<50%)	Never (0)	Often (>50%)	Often (>50%)		Often if there is a travel history		50	If owner can afford, will refer	No				Always (100%)		Often (>50%)		Occasionally (<50%)		Never (0)		Never (0)		Never (0)		Never (0)		Occasionally (<50%)		Never (0)		Never (0)
4493032557	First opinion small animal practice	Yes	7.0FTE	No diploma	1-2 cases		100%	6-12 months ago	Occasionally (<50%)	Always (100%)	Always (100%)	Always (100%)	Occasionally (<50%)	Occasionally (<50%)	Occasionally (<50%)		Always (100%)	Always (100%)	Occasionally (<50%)	Never (0)	Never (0)		Often if there is a travel history		<5%	Owner desire, poor treatment response, complicated case	No
4493022969	University referral practice	Yes	3	No diploma	3-5 cases		100%	Less than 3 months ago	Often (>50%)	Always (100%)	Always (100%)	Always (100%)	Occasionally (<50%)	Always (100%)	Always (100%)		Always (100%)	Often (>50%)	Often (>50%)	Always (100%)	Always (100%)		Always, regardless of travel history		20%	Intensive care	Yes	Both recipient and donor are typed	Before every transfusion	Donor animals owned by clients	Always (100%)	1-2 mg/kg/12 h	Occasionally (<50%)	2 mg/kg/day	Occasionally (<50%)	10 mg/kg/day	Never (0)	/	Occasionally (<50%)	15 mg/kg/day	Never (0)	/	Never (0)	/	Occasionally (<50%)	0.5 mg/kg	Never (0)	/	Never (0)
4493016999	First opinion small animal practice	No	2.5	No diploma	1-2 cases		1	6-12 months ago	Often (>50%)	Often (>50%)	Occasionally (<50%)	Often (>50%)	Often (>50%)	Often (>50%)	Often (>50%)		Always (100%)	Never (0)	Occasionally (<50%)	Occasionally (<50%)	Occasionally (<50%)		Occasionally if there is a travel history		50	those non responsive to tx . Or if peracute and the dog is insured	No				Always (100%)	2mg/kg/d	Never (0)		Never (0)		Never (0)		Never (0)		Never (0)		Never (0)		Never (0)		Never (0)		Never (0)
4493014858	First opinion small animal practice	Yes	8	No diploma	3-5 cases		100%	Less than 2 weeks ago	Never (0)	Always (100%)	Always (100%)	Always (100%)	Occasionally (<50%)	Always (100%)	Often (>50%)		Always (100%)	Often (>50%)	Never (0)	Often (>50%)	Often (>50%)		Always, regardless of travel history		0-5%	long holidays or weekends	Yes	Both recipient and donor are typed	Never	Donor animals owned by clients	Always (100%)	2 mg /kg /day to start	Often (>50%)	1-2 mg /kg /day or every other day	Occasionally (<50%)	5-10 mg /kg /day	Never (0)		Never (0)		Never (0)		Never (0)		Often (>50%)	0,5-1 mg /kg day	Never (0)		Never (0)
4492796668	First opinion mixed practice	No	7	No diploma	1-2 cases		100	Less than 6 months ago	Always (100%)	Often (>50%)	Always (100%)	Always (100%)	Occasionally (<50%)	Always (100%)	Always (100%)		Always (100%)	Always (100%)	Always (100%)	Always (100%)	Always (100%)		Always, regardless of travel history		0	Client request	Yes	The donor is typed	If the dog has received a previous transfusion	Donor animals owned by the practice or staff	Occasionally (<50%)	2-3mg/kg/day	Often (>50%)	Formulary dose	Often (>50%)	Formulary dose	Never (0)		Never (0)		Never (0)		Never (0)		Occasionally (<50%)	Formulary dose	Never (0)		Occasionally (<50%)
4492701150	First opinion small animal practice	No	6	No diploma	None		No cases	More than a year ago	Often (>50%)	Always (100%)	Always (100%)	Always (100%)	Often (>50%)	Always (100%)	Always (100%)		Always (100%)	Occasionally (<50%)	Never (0)	Often (>50%)	Often (>50%)		Often if there is a travel history		0	Don't refer them	Yes	Both recipient and donor are typed	If the dog has received a previous transfusion	Donor animals owned by the practice or staff	Always (100%)	2	Occasionally (<50%)	Recommended dose	Occasionally (<50%)	Recommended fose	Occasionally (<50%)	?	Never (0)	?	Never (0)	?	Never (0)	?	Never (0)	?	Never (0)	?	Never (0)
4492700308	First opinion small animal practice	No	2	No diploma	1-2 cases		100	More than a year ago	Always (100%)	Always (100%)	Often (>50%)	Always (100%)	Often (>50%)	Always (100%)	Often (>50%)		Always (100%)	Never (0)	Never (0)	Occasionally (<50%)	Occasionally (<50%)		Always if there is a travel history		0	hospitalisation without patient transfer overnight between member practice and VetsNow	No				Always (100%)	2	Always (100%)	2	Always (100%)	5mg/kg/day	Never (0)		Never (0)		Never (0)		Never (0)		Always (100%)	0.5mg/kg/day	Occasionally (<50%)		Never (0)
4492681310	First opinion small animal practice	No	4	No diploma	1-2 cases		1	Less than 3 months ago	Often (>50%)	Always (100%)	Always (100%)	Often (>50%)	Always (100%)	Always (100%)	Often (>50%)		Always (100%)	Often (>50%)	Occasionally (<50%)	Occasionally (<50%)	Often (>50%)		Always if there is a travel history		Zero so far	Experience	No				Always (100%)	2mg/kg/day	Often (>50%)		Never (0)		Never (0)		Never (0)		Never (0)		Never (0)		Never (0)		Never (0)		Never (0)
4492668084	First opinion small animal practice	No	6.5	No diploma	1-2 cases		100%	Less than 6 months ago	Always (100%)	Always (100%)	Always (100%)	Always (100%)	Never (0)	Always (100%)	Always (100%)		Always (100%)	Always (100%)	Never (0)	Occasionally (<50%)	Occasionally (<50%)		Always if there is a travel history		0	Not responsive to treatment or unable to treat a diagnosed underlying cause	Yes	Both recipient and donor are typed	If the dog has received a previous transfusion	Donor animals owned by the practice or staff
4492649559	First opinion small animal practice	No	7	No diploma	3-5 cases		100	Less than 3 months ago	Often (>50%)	Always (100%)	Always (100%)	Always (100%)	Often (>50%)	Always (100%)	Often (>50%)		Always (100%)	Never (0)	Never (0)	Often (>50%)	Often (>50%)		Occasionally if there is a travel history		0	n/a	Yes	Both recipient and donor are typed	Before every transfusion	Pet Blood Bank	Always (100%)	2mg/kg/day	Occasionally (<50%)	Can't remember	Occasionally (<50%)	Data sheet dose	Never (0)		Never (0)		Never (0)		Never (0)		Never (0)		Never (0)		Never (0)
4492593578	First opinion small animal practice	No	8	No diploma	1-2 cases		100%	6-12 months ago	Always (100%)	Always (100%)	Always (100%)	Always (100%)	Occasionally (<50%)	Always (100%)	Always (100%)		Always (100%)	Occasionally (<50%)	Never (0)	Often (>50%)	Often (>50%)		Occasionally if there is a travel history		0% so far	N/A	Yes	Both recipient and donor are typed	If the dog has received a previous transfusion	Pet Blood Bank
4492573900	First opinion small animal practice	Yes	7	No diploma	6-10 cases		100	Less than 2 weeks ago	Always (100%)	Always (100%)	Often (>50%)	Often (>50%)	Occasionally (<50%)	Always (100%)	Occasionally (<50%)		Always (100%)	Never (0)	Never (0)	Often (>50%)	Often (>50%)		Never, regardless of travel history		5	Need for more advanced imaging/tests	Yes	Neither donor nor recipient are typed	If the dog has received a previous transfusion	Donor animals owned by the practice or staff	Always (100%)	02-Apr	Often (>50%)		Never (0)		Never (0)		Never (0)		Never (0)		Never (0)		Never (0)		Never (0)		Never (0)
4492568574	First opinion small animal practice	No	6.5	No diploma	1-2 cases		100%	6-12 months ago	Occasionally (<50%)	Always (100%)	Always (100%)	Always (100%)	Often (>50%)	Always (100%)	Often (>50%)		Always (100%)	Never (0)	Never (0)	Never (0)	Never (0)		Always if there is a travel history		0	I would refer if I felt, I could not control the disease.	Yes	Both recipient and donor are typed	Before every transfusion	Donor animals owned by clients	Always (100%)	2.2-4.4 mg/kg per day of prednisolone	Occasionally (<50%)	2mg/kg/ day	Never (0)		Never (0)		Never (0)		Never (0)		Never (0)		Never (0)		Never (0)		Occasionally (<50%)
4492556859	First opinion small animal practice	No	12	No diploma	3-5 cases		All of them	Less than 2 weeks ago	Occasionally (<50%)	Always (100%)	Always (100%)	Always (100%)	Occasionally (<50%)	Always (100%)	Always (100%)		Always (100%)	Often (>50%)	Never (0)	Often (>50%)	Often (>50%)		Occasionally if there is a travel history		None (charity practice)	As above	Yes	Both recipient and donor are typed	If the dog has received a previous transfusion	Donor animals owned by clients	Always (100%)	2mg/ kg/day	Occasionally (<50%)		Never (0)		Never (0)		Never (0)		Never (0)		Never (0)		Never (0)		Never (0)		Never (0)
4492554272	First opinion small animal practice	No	12	No diploma	None		0	More than a year ago
4492505861	First opinion small animal practice	No	2.5	No diploma	None		0	More than a year ago	Always (100%)	Always (100%)	Always (100%)	Always (100%)	Often (>50%)	Occasionally (<50%)	Never (0)		Always (100%)	Occasionally (<50%)	Never (0)	Occasionally (<50%)	Occasionally (<50%)		Occasionally if there is a travel history		30%	Severe presenting signs or not responding adequately to initial treatment	Yes	Neither donor nor recipient are typed	Never	Donor animals owned by clients
4492494451	First opinion small animal practice	No	2	No diploma	3-5 cases		100%	Less than 3 months ago	Always (100%)	Often (>50%)	Often (>50%)	Often (>50%)	Often (>50%)	Often (>50%)	Never (0)		Always (100%)	Never (0)	Never (0)	Occasionally (<50%)	Occasionally (<50%)		Always if there is a travel history		10	Complicated cases	Yes	Neither donor nor recipient are typed	Never	Donor animals owned by the practice or staff	Always (100%)		Always (100%)		Occasionally (<50%)		Occasionally (<50%)		Often (>50%)		Occasionally (<50%)		Occasionally (<50%)		Occasionally (<50%)		Occasionally (<50%)		Occasionally (<50%)
4492491621	First opinion small animal practice	No	7.0 FTE	No diploma	1-2 cases		100%	Less than 3 months ago	Often (>50%)	Never (0)	Always (100%)	Always (100%)	Occasionally (<50%)	Often (>50%)	Often (>50%)		Often (>50%)	Occasionally (<50%)	Occasionally (<50%)	Never (0)	Never (0)		Always if there is a travel history		0%	Owners decision	Yes	Neither donor nor recipient are typed	If the dog has received a previous transfusion	Donor animals owned by clients	Always (100%)	01-Feb	Never (0)		Never (0)		Never (0)		Never (0)		Never (0)		Never (0)		Never (0)		Never (0)		Never (0)
4492480572	First opinion small animal practice	No	1.5	No diploma	3-5 cases		100%	Less than 1 month ago	Never (0)	Always (100%)	Always (100%)	Always (100%)	Never (0)	Always (100%)	Occasionally (<50%)		Often (>50%)	Often (>50%)	Never (0)	Often (>50%)	Often (>50%)		Always if there is a travel history		100%	Not set up for blood transfusions and not 24 hour monitoring	No				Occasionally (<50%)		Always (100%)		Never (0)		Never (0)		Never (0)		Never (0)		Never (0)		Never (0)		Never (0)		Never (0)
4492465381	First opinion small animal practice	No	3.5	No diploma	1-2 cases		100	Less than 6 months ago	Always (100%)	Always (100%)	Occasionally (<50%)	Occasionally (<50%)	Always (100%)	Always (100%)	Occasionally (<50%)		Always (100%)	Occasionally (<50%)	Never (0)	Always (100%)	Often (>50%)	ANGIO DETECT BLOOD TEST	Often if there is a travel history		20	Transfusion needed, or, owners who will not accept the intensity and length of treatment needed to aim for less than 100% certain outcome	No				Always (100%)		Occasionally (<50%)		Often (>50%)		Never (0)		Occasionally (<50%)		Never (0)		Never (0)		Never (0)		Never (0)		Never (0)
4492456088	First opinion small animal practice	No	6.5	No diploma
4492451861	First opinion small animal practice	No	3	No diploma	1-2 cases		100	Less than 1 month ago	Often (>50%)	Always (100%)	Always (100%)	Always (100%)	Often (>50%)	Always (100%)	Often (>50%)		Always (100%)	Occasionally (<50%)	Never (0)	Often (>50%)	Often (>50%)		Always if there is a travel history		<25%	Blood transfusion, diagnosis of complicating underlying disease	No
4492449354	First opinion mixed practice	No	6.5	No diploma	None		n/a	More than a year ago	Always (100%)	Always (100%)	Always (100%)	Always (100%)	Occasionally (<50%)	Always (100%)	Always (100%)		Always (100%)	Never (0)	Never (0)	Always (100%)	Occasionally (<50%)		Always if there is a travel history		1 dog which my colleague was caring for...approx. 10-20%	poor response to treatment, severe anaemia, other complicating conditions,	Yes	The donor is typed	If the dog has received a previous transfusion	Donor animals owned by clients
4492434432	First opinion small animal practice	No	4	No diploma	1-2 cases		100	Less than 3 months ago	Always (100%)	Always (100%)	Often (>50%)	Often (>50%)	Often (>50%)	Always (100%)	Always (100%)		Always (100%)	Often (>50%)	Never (0)	Always (100%)	Always (100%)		Occasionally if there is a travel history		0		Yes	Both recipient and donor are typed	If the dog has received a previous transfusion	Pet Blood Bank	Always (100%)		Occasionally (<50%)		Occasionally (<50%)		Never (0)		Never (0)		Never (0)		Never (0)		Occasionally (<50%)		Never (0)		Never (0)
4492431353	First opinion mixed practice	No	8.5	No diploma	3-5 cases		100	Less than 2 weeks ago	Always (100%)	Always (100%)	Always (100%)	Never (0)	Always (100%)	Always (100%)	Never (0)		Always (100%)	Never (0)	Never (0)	Often (>50%)	Never (0)		Always if there is a travel history		<5%	Non response	Yes	Neither donor nor recipient are typed	If the dog has received a previous transfusion	Donor animals owned by clients	Always (100%)		Occasionally (<50%)		Occasionally (<50%)		Never (0)		Never (0)		Never (0)		Never (0)		Never (0)		Never (0)		Never (0)
4492428440	First opinion small animal practice	No	1.5	No diploma	1-2 cases		100	6-12 months ago	Always (100%)	Occasionally (<50%)	Never (0)	Always (100%)	Occasionally (<50%)	Always (100%)	Often (>50%)		Always (100%)	Never (0)	Never (0)	Never (0)	Never (0)		Occasionally if there is a travel history		0	difficult complicated case, not responding to treatment, when need assistance finding out the cause	Yes	Both recipient and donor are typed	If the dog has received a previous transfusion	Donor animals owned by clients	Always (100%)	01-Feb	Never (0)		Never (0)		Never (0)		Never (0)		Never (0)		Never (0)		Never (0)		Never (0)		Never (0)
4492427133	First opinion small animal practice	No	1	No diploma	1-2 cases		All.	Less than 3 months ago
4492426136	First opinion small animal practice	No	1.5	No diploma	None		N/A	More than a year ago	Always (100%)	Often (>50%)	Never (0)	Never (0)	Always (100%)	Often (>50%)	Often (>50%)		Often (>50%)	Never (0)	Never (0)	Occasionally (<50%)	Occasionally (<50%)		Other (please specify)	Not diagnosed a dog with a travel history so not considered	I have never had one that warranted it, that was able to go	N/a	Yes	Both recipient and donor are typed	Never	Pet Blood Bank	Always (100%)	1-2mg/kg/day	Often (>50%)	I look it up!	Never (0)		Never (0)		Never (0)		Never (0)		Never (0)		Never (0)		Never (0)		Never (0)
4492411991	First opinion mixed practice	No	6	No diploma	None		None	More than a year ago	Always (100%)	Occasionally (<50%)	Always (100%)	Always (100%)	Always (100%)	Always (100%)	Occasionally (<50%)		Always (100%)	Never (0)	Never (0)	Occasionally (<50%)	Occasionally (<50%)		Occasionally if there is a travel history		50	Blood transfusion	Yes	Neither donor nor recipient are typed	If the dog has received a previous transfusion	Donor animals owned by the practice or staff	Always (100%)		Never (0)		Never (0)		Never (0)		Never (0)		Never (0)		Never (0)		Never (0)		Never (0)		Never (0)
4492407737	First opinion small animal practice	No	3	No diploma	1-2 cases		100%	6-12 months ago	Always (100%)	Often (>50%)	Often (>50%)	Always (100%)	Occasionally (<50%)	Never (0)	Often (>50%)		Often (>50%)	Occasionally (<50%)	Never (0)	Often (>50%)	Often (>50%)		Other (please specify)	Use blood smear, depends on Owner finances	0%	Haven't referred but would if indicated as unable to provide 24 hour care without transferral to vets now	Yes	Neither donor nor recipient are typed	If the dog has received a previous transfusion	Donor animals owned by the practice or staff	Always (100%)	1-2mg/kg	Often (>50%)	1mg/kg	Never (0)	n/a	Never (0)	n/a	Never (0)	n/a	Never (0)	n/a	Never (0)	n/a	Often (>50%)	dose in new BSAVA formulary	Never (0)	n/a	Never (0)
4492400635	First opinion mixed practice	No	10	No diploma	None		N/a	More than a year ago	Occasionally (<50%)	Occasionally (<50%)	Often (>50%)	Often (>50%)	Never (0)	Often (>50%)	Occasionally (<50%)		Always (100%)	Occasionally (<50%)	Never (0)	Often (>50%)	Often (>50%)		Occasionally if there is a travel history		None	N/a	No				Occasionally (<50%)	Unsure	Never (0)	N/a	Occasionally (<50%)	Unsure	Never (0)	N/a	Never (0)	N/a	Never (0)	N/a	Never (0)	N/a	Occasionally (<50%)	Unsure	Never (0)	N/a	Occasionally (<50%)
4492368037	First opinion small animal practice	No	3	No diploma	1-2 cases		100	6-12 months ago	Often (>50%)	Always (100%)	Never (0)	Always (100%)	Often (>50%)	Often (>50%)	Never (0)		Often (>50%)	Occasionally (<50%)	Never (0)	Occasionally (<50%)	Occasionally (<50%)		Often if there is a travel history		50	Insured or complicated or unstable	Yes	Neither donor nor recipient are typed	Before every transfusion	Donor animals owned by the practice or staff	Always (100%)		Occasionally (<50%)		Occasionally (<50%)		Occasionally (<50%)		Never (0)		Never (0)		Never (0)		Never (0)		Never (0)		Never (0)
4492334018	First opinion small animal practice	No	1.5	No diploma	1-2 cases		100%	6-12 months ago	Occasionally (<50%)	Occasionally (<50%)	Never (0)	Never (0)	Always (100%)	Always (100%)	Occasionally (<50%)		Always (100%)	Never (0)	Often (>50%)	Often (>50%)	Occasionally (<50%)		Always if there is a travel history		25%	Poor response to tx	Yes	Neither donor nor recipient are typed	If the dog has received a previous transfusion	Donor animals owned by the practice or staff	Always (100%)	5	Occasionally (<50%)		Occasionally (<50%)		Occasionally (<50%)		Never (0)		Never (0)		Never (0)		Never (0)		Never (0)		Never (0)
4492314028	First opinion small animal practice	No	3	No diploma	1-2 cases		100	6-12 months ago	Always (100%)	Often (>50%)	Occasionally (<50%)	Often (>50%)	Occasionally (<50%)	Always (100%)	Occasionally (<50%)		Always (100%)	Occasionally (<50%)	Occasionally (<50%)	Often (>50%)	Occasionally (<50%)		Often if there is a travel history		20	No response to therapy, complicating factors	Yes	Both recipient and donor are typed	If the dog has received a previous transfusion	Donor animals owned by the practice or staff	Always (100%)		Occasionally (<50%)		Never (0)		Never (0)		Never (0)		Never (0)		Never (0)		Never (0)		Occasionally (<50%)		Never (0)
4492313491	First opinion small animal practice	No	3	No diploma	1-2 cases		100	Less than 3 months ago	Often (>50%)	Always (100%)	Always (100%)	Always (100%)	Occasionally (<50%)	Always (100%)	Often (>50%)		Always (100%)	Often (>50%)	Never (0)	Often (>50%)	Often (>50%)		Occasionally if there is a travel history		5	Non-response to treatment	Yes	Both recipient and donor are typed	If the dog has received a previous transfusion	Pet Blood Bank	Always (100%)	2	Occasionally (<50%)	2	Never (0)		Never (0)		Never (0)		Never (0)		Never (0)		Often (>50%)	0.5	Never (0)		Never (0)
4492297616	Private referral practice	No	19.5	Diploma - ECC	6-10 cases		9	Less than 1 month ago	Always (100%)	Often (>50%)	Always (100%)	Always (100%)	Occasionally (<50%)	Often (>50%)	Occasionally (<50%)		Always (100%)	Always (100%)	Occasionally (<50%)	Always (100%)	Always (100%)		Other (please specify)	All regardless of travel except leishmaniasis although only recently concerned about babesiosis without travel history	I'm a specialist	Transfusion Critical nature Lack of diagnosis	Yes	Both recipient and donor are typed	If the dog has received a previous transfusion	Pet Blood Bank
4492293212	First opinion small animal practice	No	6	No diploma	1-2 cases		100	Less than 6 months ago	Always (100%)	Often (>50%)	Often (>50%)	Always (100%)	Occasionally (<50%)	Often (>50%)	Often (>50%)		Often (>50%)	Occasionally (<50%)	Occasionally (<50%)	Occasionally (<50%)	Occasionally (<50%)		Often if there is a travel history		20	Severity of anaemia, owner preference, more complete diagnostic work up	Yes	Both recipient and donor are typed	If the dog has received a previous transfusion	Donor animals owned by clients	Always (100%)	2	Occasionally (<50%)		Occasionally (<50%)		Never (0)		Never (0)		Never (0)		Never (0)		Occasionally (<50%)		Never (0)		Never (0)
4492284561	First opinion small animal practice	No	5	No diploma	3-5 cases		100	Less than 3 months ago	Always (100%)	Never (0)	Always (100%)	Always (100%)	Always (100%)	Always (100%)	Always (100%)		Always (100%)	Often (>50%)	Often (>50%)	Always (100%)	Often (>50%)		Often if there is a travel history		20	Owner request after discussion that some cases are complex	Yes	Both recipient and donor are typed	If the dog has received a previous transfusion	Pet Blood Bank
4492277834	First opinion small animal practice	No	2	No diploma	1-2 cases		100	Less than 6 months ago	Always (100%)	Always (100%)	Occasionally (<50%)	Often (>50%)	Often (>50%)	Always (100%)	Often (>50%)		Always (100%)	Occasionally (<50%)	Never (0)	Often (>50%)	Occasionally (<50%)		Always if there is a travel history		50	How unstable the patient is	Yes	Neither donor nor recipient are typed	If the dog has received a previous transfusion	Donor animals owned by the practice or staff
4492271141	First opinion small animal practice	No	4	No diploma	1-2 cases		100%	6-12 months ago	Occasionally (<50%)	Often (>50%)	Occasionally (<50%)	Often (>50%)	Occasionally (<50%)	Never (0)	Never (0)		Always (100%)	Never (0)	Never (0)	Always (100%)	Always (100%)		Always if there is a travel history		0%	Cost	No				Always (100%)	1	Never (0)	N/a	Never (0)	N/a	Never (0)	N/a	Never (0)	N/a	Never (0)	N/a	Never (0)	N/a	Never (0)	N/a	Never (0)	N/a	Never (0)
4492265756	First opinion small animal practice	No	3	No diploma	1-2 cases		100%	6-12 months ago	Never (0)	Always (100%)	Always (100%)	Always (100%)	Never (0)	Occasionally (<50%)	Often (>50%)		Never (0)	Never (0)	Never (0)	Never (0)	Never (0)		Never, regardless of travel history		10%	poor response to steroid treatment	Yes	Neither donor nor recipient are typed	Never	Donor animals owned by the practice or staff	Always (100%)	pred 1-2mg/kg daily	Never (0)		Never (0)		Never (0)		Never (0)		Never (0)		Never (0)		Never (0)		Never (0)		Never (0)
4492265045	University referral practice	Yes	50	No diploma	6-10 cases		90	Less than 1 month ago	Never (0)	Always (100%)	Always (100%)	Always (100%)	Never (0)	Always (100%)	Always (100%)		Always (100%)	Never (0)	Never (0)	Always (100%)	Always (100%)		Always if there is a travel history		50%	Long term, often intensive management needed, plus exclusion of underlying causes needs imaging in excess of 1st opinion skills available.	Yes	Both recipient and donor are typed	If the dog has received a previous transfusion	Pet Blood Bank
4492257921	First opinion small animal practice	No	5.5	No diploma	None		0	More than a year ago	Always (100%)	Always (100%)	Often (>50%)	Often (>50%)	Occasionally (<50%)	Always (100%)	Often (>50%)		Always (100%)	Occasionally (<50%)	Occasionally (<50%)	Often (>50%)	Often (>50%)		Always if there is a travel history		25%	severe anaemia requiring blood transfusion, cases not responding well to steroid treatment	No				Always (100%)	2	Occasionally (<50%)		Never (0)		Never (0)		Never (0)		Never (0)		Never (0)		Never (0)		Never (0)		Never (0)
4492253724	First opinion small animal practice	No	13	No diploma	1-2 cases		50%	More than a year ago	Always (100%)	Never (0)	Occasionally (<50%)	Always (100%)	Always (100%)	Always (100%)	Always (100%)		Often (>50%)	Often (>50%)	Often (>50%)	Often (>50%)	Often (>50%)		Always if there is a travel history		50%	Difficulty in treating this disease, blood transfusion requirement	Yes	Both recipient and donor are typed	If the dog has received a previous transfusion	Pet Blood Bank	Always (100%)	2	Never (0)		Never (0)		Never (0)		Never (0)		Never (0)		Never (0)		Never (0)		Never (0)		Never (0)
4492248925	First opinion mixed practice	No	15	No diploma	None		Na	More than a year ago	Often (>50%)	Always (100%)	Always (100%)	Always (100%)	Often (>50%)	Always (100%)	Occasionally (<50%)		Always (100%)	Often (>50%)	Never (0)	Always (100%)	Always (100%)		Always if there is a travel history		5%	None response to standard treatment in house	Yes	Both recipient and donor are typed	If the dog has received a previous transfusion	Pet Blood Bank	Occasionally (<50%)	4mg/kg/day	Often (>50%)	50mg m2	Occasionally (<50%)	5 mg kg	Never (0)		Never (0)		Never (0)		Never (0)		Often (>50%)	0.5 mg jg	Never (0)		Never (0)
4492244412	First opinion small animal practice	No	2.5	No diploma	1-2 cases		100	Less than 3 months ago	Occasionally (<50%)	Always (100%)	Always (100%)	Always (100%)	Often (>50%)	Always (100%)	Often (>50%)		Often (>50%)	Occasionally (<50%)	Occasionally (<50%)	Often (>50%)	Often (>50%)		Often if there is a travel history		50	Blood transfusion requirements, rapid PCV drop, concern hypercoagulopathy development- requirement for ICC	No				Always (100%)		Often (>50%)		Often (>50%)		Never (0)		Never (0)		Never (0)		Never (0)		Occasionally (<50%)		Never (0)		Occasionally (<50%)
4492226050	First opinion small animal practice	No	15	No diploma	1-2 cases		50%	Less than 6 months ago	Always (100%)	Occasionally (<50%)	Occasionally (<50%)	Always (100%)	Always (100%)	Always (100%)	Always (100%)		Always (100%)	Always (100%)	Never (0)	Always (100%)	Often (>50%)		Often if there is a travel history		20%	Not finding a final diagnosis or non-responsiveness to treatment	Yes	Both recipient and donor are typed	Before every transfusion	Donor animals owned by clients	Often (>50%)		Occasionally (<50%)		Occasionally (<50%)		Never (0)		Never (0)		Never (0)		Never (0)		Never (0)		Never (0)		Never (0)
4492221502	First opinion small animal practice	No	12	No diploma	None		N/a	More than a year ago	Always (100%)	Always (100%)	Occasionally (<50%)	Always (100%)	Always (100%)	Always (100%)	Occasionally (<50%)		Always (100%)	Never (0)	Never (0)	Often (>50%)	Occasionally (<50%)		Occasionally if there is a travel history		0%	N/a	Yes	The donor is typed	If the dog has received a previous transfusion	Donor animals owned by the practice or staff	Always (100%)		Always (100%)		Never (0)		Never (0)		Never (0)		Never (0)		Never (0)		Never (0)		Never (0)		Never (0)
4492211736	First opinion small animal practice	No	6	No diploma	1-2 cases		100	Less than 3 months ago	Always (100%)	Always (100%)	Always (100%)	Always (100%)	Always (100%)	Often (>50%)	Occasionally (<50%)		Always (100%)	Never (0)	Never (0)	Always (100%)	Often (>50%)		Never, regardless of travel history		0	Na	Yes	Neither donor nor recipient are typed	If the dog has received a previous transfusion	Pet Blood Bank	Always (100%)	1-2mg/Kg per day	Occasionally (<50%)	As per bsava databook	Never (0)		Never (0)		Never (0)		Never (0)		Never (0)		Never (0)		Never (0)		Never (0)
4492198701	First opinion mixed practice	No	6	No diploma	None		I would treat 100%	More than a year ago	Always (100%)	Often (>50%)	Always (100%)	Always (100%)	Always (100%)	Always (100%)	Occasionally (<50%)		Always (100%)	Never (0)	Never (0)	Occasionally (<50%)	Occasionally (<50%)		Occasionally if there is a travel history		None I can remember	I would imagine extreme anaemia or refractory to treatment	Yes	Both recipient and donor are typed	If the dog has received a previous transfusion	Donor animals owned by clients	Often (>50%)	As per bsava formulary. ?1mg/KG bid	Never (0)		Occasionally (<50%)	As per data sheet/bsava formulary	Never (0)		Never (0)		Never (0)		Never (0)		Never (0)		Never (0)		Never (0)
4492197274	First opinion small animal practice	No	6	No diploma	1-2 cases		100%	Less than 3 months ago	Often (>50%)	Always (100%)	Always (100%)	Always (100%)	Never (0)	Never (0)	Never (0)		Occasionally (<50%)	Never (0)	Never (0)	Often (>50%)	Occasionally (<50%)		Other (please specify)	never had a travel history case	0	charity clinic clients can almost never afford referral	No				Always (100%)	2mg/kg/day	Occasionally (<50%)	would need to look up	Never (0)		Never (0)		Never (0)		Never (0)		Never (0)		Never (0)		Never (0)		Never (0)
4492193955	First opinion small animal practice	No	6	No diploma	1-2 cases		100%	6-12 months ago	Always (100%)	Never (0)	Always (100%)	Always (100%)	Always (100%)	Always (100%)	Often (>50%)		Always (100%)	Occasionally (<50%)	Never (0)	Always (100%)	Always (100%)		Often if there is a travel history		25%	Non responsive to treatment/deteriorating.	Yes	Both recipient and donor are typed	If the dog has received a previous transfusion	Pet Blood Bank	Always (100%)	2mg/kg/day	Often (>50%)	2mg/kg/day	Never (0)		Never (0)		Never (0)		Never (0)		Never (0)		Often (>50%)	0.5mg/kg/day	Never (0)		Never (0)
4492190365	First opinion mixed practice	No	6.5	No diploma	None		n/a	More than a year ago	Often (>50%)	Always (100%)	Always (100%)	Never (0)	Always (100%)	Often (>50%)	Often (>50%)		Always (100%)	Occasionally (<50%)	Never (0)	Occasionally (<50%)	Occasionally (<50%)		Always if there is a travel history		none so far	I would refer if there was no response to treatment	No				Always (100%)	4mg/kg/day, reducing when responds	Occasionally (<50%)		Never (0)		Never (0)		Never (0)		Never (0)		Never (0)		Never (0)		Never (0)		Never (0)
4492187271	First opinion mixed practice	No	11	No diploma	1-2 cases		All	Less than 2 weeks ago	Always (100%)	Always (100%)	Always (100%)	Always (100%)	Occasionally (<50%)	Always (100%)	Always (100%)		Always (100%)	Occasionally (<50%)	Never (0)	Always (100%)	Always (100%)		Occasionally if there is a travel history		0%	No need have experienced staff, overnight care and access to blood for transfusions. Would only consider if not responding to treatment	Yes	The donor is typed	If the dog has received a previous transfusion	Pet Blood Bank
4492172645	First opinion small animal practice	Yes	7	No diploma	6-10 cases		100%	Less than 1 month ago	Never (0)	Always (100%)	Always (100%)	Always (100%)	Never (0)	Always (100%)	Always (100%)		Always (100%)	Occasionally (<50%)	Never (0)	Always (100%)	Always (100%)		Always if there is a travel history		Less 25%	Concomitant conditions	Yes	Both recipient and donor are typed	Before every transfusion	Pet Blood Bank	Always (100%)	2 mg/kg/day	Always (100%)	2 mg/kg/day	Occasionally (<50%)	10 mg/kg/day	Never (0)		Never (0)		Never (0)		Never (0)		Always (100%)	0.5 mg/kg/day	Never (0)		Never (0)
4492172462	First opinion mixed practice	No	3.5	No diploma	None		0	More than a year ago	Often (>50%)	Always (100%)	Always (100%)	Always (100%)	Always (100%)	Always (100%)	Always (100%)		Often (>50%)	Occasionally (<50%)	Never (0)	Occasionally (<50%)	Often (>50%)		Often if there is a travel history		10%	Blood transfusion Failure to respond to treatment	No
4492171619	First opinion small animal practice	No	3	No diploma	1-2 cases		100	6-12 months ago	Always (100%)	Always (100%)	Occasionally (<50%)	Always (100%)	Always (100%)	Always (100%)	Always (100%)		Always (100%)	Occasionally (<50%)	Never (0)	Always (100%)	Always (100%)		Occasionally if there is a travel history		0	Only if non responsive to treatment	Yes	Both recipient and donor are typed	Before every transfusion	Donor animals owned by the practice or staff	Always (100%)	2 mg/kg/day	Never (0)		Never (0)		Never (0)		Never (0)		Never (0)		Never (0)		Never (0)		Never (0)		Never (0)
4492169587	First opinion small animal practice	No	6.75	No diploma	1-2 cases		100	6-12 months ago	Occasionally (<50%)	Always (100%)	Occasionally (<50%)	Often (>50%)	Always (100%)	Always (100%)	Occasionally (<50%)		Always (100%)	Never (0)	Occasionally (<50%)	Occasionally (<50%)	Occasionally (<50%)		Other (please specify)	I would always recommend babesia and ehrlichia in UK. Others only if travelled. Most clients decline testing	Less than 5%	No improvement and concern regarding underlying illness eg when I feel specialist ultrasonography necessary	Yes	Both recipient and donor are typed	Before every transfusion	Donor animals owned by clients	Always (100%)	Initially 2mg/kg/day or if really severe or acute up to 4	Often (>50%)		Occasionally (<50%)		Never (0)		Never (0)		Never (0)		Never (0)		Always (100%)		Never (0)		Never (0)
4489288726	First opinion small animal practice	No	6	No diploma	1-2 cases		100	6-12 months ago	Never (0)	Always (100%)	Always (100%)	Always (100%)	Never (0)	Never (0)	Always (100%)		Occasionally (<50%)	Never (0)	Never (0)	Always (100%)	Always (100%)		Always if there is a travel history		1	not responding to treatment and o can afford or o can afford in the first place and is keen for refferral	Yes	Neither donor nor recipient are typed	Never	Donor animals owned by clients	Always (100%)	2-4mg/kg/day	Occasionally (<50%)		Never (0)		Never (0)		Never (0)		Never (0)		Never (0)		Never (0)		Never (0)		Never (0)
4462156850	First opinion mixed practice	No	4	No diploma	None		0	More than a year ago	Always (100%)	Often (>50%)	Often (>50%)	Never (0)	Often (>50%)	Always (100%)	Always (100%)		Always (100%)	Always (100%)	Always (100%)	Always (100%)	Always (100%)		Always if there is a travel history		50	failure to respond to treatment, severe haemorrhage, owner preference	Yes	The donor is typed	If the dog has received a previous transfusion	Pet Blood Bank
4456303048	First opinion small animal practice	No	6	No diploma	None		n/a	More than a year ago	Always (100%)	Often (>50%)	Always (100%)	Always (100%)	Often (>50%)	Always (100%)	Occasionally (<50%)		Always (100%)	Never (0)	Occasionally (<50%)	Often (>50%)	Occasionally (<50%)		Always if there is a travel history		25	other existing disease, blood transfusion needed	Yes	Neither donor nor recipient are typed	If the dog has received a previous transfusion	Donor animals owned by the practice or staff	Always (100%)		Often (>50%)		Often (>50%)		Never (0)		Never (0)		Never (0)		Never (0)		Never (0)		Never (0)		Never (0)
4454346461	First opinion small animal practice	No	5.5	No diploma	None		N/A	More than a year ago	Always (100%)	Often (>50%)	Always (100%)	Always (100%)	Always (100%)	Always (100%)	Often (>50%)		Always (100%)	Often (>50%)	Often (>50%)	Always (100%)	Often (>50%)		Other (please specify)	I would probably always test now, as some reported cases of exotic diseases in dogs that have never travelled	20	Poor response to treatment Intensive care required Indication for more advanced diagnostics than available in-house If requested by owner	Yes	Both recipient and donor are typed	Before every transfusion	Donor animals owned by the practice or staff	Always (100%)	2 - 4 mg/kg/day	Occasionally (<50%)	2mg/kg/day	Never (0)		Never (0)		Never (0)		Never (0)		Never (0)		Occasionally (<50%)	10mg/kg/day	Occasionally (<50%)	225 IU/kg	Never (0)
4453688752	First opinion mixed practice	No	12	No diploma	1-2 cases		100%	Less than 1 month ago	Always (100%)	Always (100%)	Never (0)	Always (100%)	Often (>50%)	Always (100%)	Often (>50%)		Always (100%)	Never (0)	Never (0)	Often (>50%)	Often (>50%)		Other (please specify)	Depends a lot on money considerations	0% so far	Not responding to treatment or client request	Yes	Neither donor nor recipient are typed	If the dog has received a previous transfusion	Donor animals owned by the practice or staff	Always (100%)		Occasionally (<50%)		Often (>50%)		Never (0)		Never (0)		Never (0)		Never (0)		Occasionally (<50%)		Never (0)		Never (0)
4451238745	First opinion small animal practice	No	3	No diploma	None		0	More than a year ago	Occasionally (<50%)	Always (100%)	Always (100%)	Always (100%)	Always (100%)	Always (100%)	Occasionally (<50%)		Often (>50%)	Always (100%)	Often (>50%)	Always (100%)	Always (100%)		Occasionally if there is a travel history		10%	Safe Drug doses, better outcomes, transfusions	No				Always (100%)	2mg/kg	Occasionally (<50%)		Never (0)		Never (0)		Never (0)		Never (0)		Never (0)		Never (0)		Never (0)		Never (0)
4449932793	First opinion small animal practice	No	8.5	No diploma	6-10 cases		100%	Less than 1 month ago	Always (100%)	Always (100%)	Often (>50%)	Always (100%)	Often (>50%)	Always (100%)	Always (100%)		Always (100%)	Often (>50%)	Occasionally (<50%)	Occasionally (<50%)	Occasionally (<50%)		Always if there is a travel history		10%	Peculiar presentation Owner wishes	Yes	Both recipient and donor are typed	Before every transfusion	Pet Blood Bank	Always (100%)	2mg/kg/day	Often (>50%)	2mg/kg/day	Occasionally (<50%)	10mg/kg/day	Never (0)	*	Never (0)	*	Never (0)	*	Never (0)	*	Occasionally (<50%)	0.5mg/kg/day	Never (0)	*	Never (0)
4449603312	First opinion small animal practice	No	0.6	No diploma	None		0	More than a year ago	Often (>50%)	Always (100%)	Occasionally (<50%)	Often (>50%)	Often (>50%)	Often (>50%)	Occasionally (<50%)		Often (>50%)	Occasionally (<50%)	Never (0)	Never (0)	Occasionally (<50%)		Other (please specify)	Not to date	0	N/a. Have not referred any for tx IMHA elsewhere before, all responded to in house tx.	Yes	Both recipient and donor are typed	If the dog has received a previous transfusion	Pet Blood Bank	Always (100%)	2mg/kg/day approx	Often (>50%)	Can't recall, but as formulary.	Occasionally (<50%)		Occasionally (<50%)		Never (0)		Never (0)		Never (0)		Never (0)		Never (0)		Never (0)
4449421202	University referral practice	Yes	4	No diploma
4447198390	First opinion small animal practice	No	2.5	No diploma	3-5 cases		90%	Less than 3 months ago	Occasionally (<50%)	Always (100%)	Always (100%)	Always (100%)	Never (0)	Often (>50%)	Often (>50%)		Often (>50%)	Occasionally (<50%)	Never (0)	Often (>50%)	Often (>50%)		Never, regardless of travel history		None. I work for a charity ( Irish Bluecross)	We don't.	Yes	Neither donor nor recipient are typed	Never	Donor animals owned by the practice or staff	Always (100%)	2mg/kg/day	Never (0)		Never (0)		Never (0)		Never (0)		Never (0)		Never (0)		Never (0)		Never (0)		Never (0)
4445067874	First opinion small animal practice	No	1.5
4445041850	First opinion mixed practice	No	5.5	No diploma	1-2 cases		100	6-12 months ago	Often (>50%)	Always (100%)	Often (>50%)	Always (100%)	Occasionally (<50%)	Always (100%)	Often (>50%)		Always (100%)	Occasionally (<50%)	Never (0)	Often (>50%)	Never (0)		Often if there is a travel history		0%	Would refer if need foor immediate transfusion and we didn't have donor available as we don't store any blood products	Yes	The donor is typed	If the dog has received a previous transfusion	Donor animals owned by the practice or staff	Always (100%)	1-2 mg/kg/day	Occasionally (<50%)	Have to look it up	Never (0)		Never (0)		Never (0)		Never (0)		Never (0)		Never (0)		Never (0)		Never (0)
4444889330	First opinion small animal practice	No	4 FTE	No diploma	1-2 cases		100%	Less than 6 months ago	Always (100%)	Always (100%)	Always (100%)	Always (100%)	Always (100%)	Always (100%)	Always (100%)		Always (100%)	Always (100%)	Always (100%)	Occasionally (<50%)	Often (>50%)		Always, regardless of travel history		In the place I work now we usually don't refer them unless the conclusive diagnosis can not be reached with diagnostic means the practice has.	1. Can't reach conclusive diagnosis. 2. Need of more test like CT scan etc that we don't have in the practice. 3. Unusual/ no response to treatment 4. Owner wishes second opinion	Yes	Both recipient and donor are typed	Before every transfusion	Pet Blood Bank	Always (100%)	Starting dose 2-3 mg/kg then taper down to the smallest working dose.	Occasionally (<50%)	Initial dose 5 mg/kg/day for 30 days then reduce.	Often (>50%)	Initial dose 5 mg /kg /day.	Never (0)		Never (0)		Never (0)		Never (0)		Never (0)		Never (0)		Never (0)
4444051140	First opinion mixed practice	No	11	No diploma	1-2 cases		100%	Less than 3 months ago	Always (100%)	Often (>50%)	Never (0)	Never (0)	Always (100%)	Often (>50%)	Never (0)		Always (100%)	Never (0)	Never (0)	Occasionally (<50%)	Occasionally (<50%)		Occasionally if there is a travel history		20%	Poor response to initial treatment. Severe initial presentation. Owner's request.	Yes	Neither donor nor recipient are typed	If the dog has received a previous transfusion	Donor animals owned by the practice or staff	Always (100%)	Pred @ 2.2mg/kg/d	Occasionally (<50%)		Never (0)		Never (0)		Never (0)		Never (0)		Never (0)		Never (0)		Never (0)		Never (0)
4443610656	First opinion small animal practice	No	6	No diploma	1-2 cases		100	6-12 months ago	Occasionally (<50%)	Always (100%)	Occasionally (<50%)	Always (100%)	Often (>50%)	Always (100%)	Often (>50%)		Always (100%)	Never (0)	Never (0)	Occasionally (<50%)	Occasionally (<50%)		Never, regardless of travel history		0	Not done as usualy able to treat in house	Yes	Both recipient and donor are typed	If the dog has received a previous transfusion	Pet Blood Bank	Always (100%)	2mg/kg/ day then taper	Occasionally (<50%)	2mg/kg eod	Never (0)	0mg	Never (0)	0mg	Never (0)		Never (0)		Never (0)	0	Never (0)	0	Never (0)	0	Never (0)
4443400447	First opinion small animal practice	No	4.5	No diploma	None		100	More than a year ago	Often (>50%)	Always (100%)	Occasionally (<50%)	Always (100%)	Always (100%)	Often (>50%)	Often (>50%)		Often (>50%)	Never (0)	Never (0)	Never (0)	Never (0)		Occasionally if there is a travel history		10%	Needing transfusion	No				Always (100%)	1-2mg/mg/day	Never (0)		Occasionally (<50%)	Would have to look up	Never (0)		Never (0)		Never (0)		Never (0)		Never (0)		Never (0)		Never (0)
4442659796	First opinion mixed practice	No	6	No diploma	1-2 cases		99	Less than 1 month ago	Always (100%)	Never (0)	Always (100%)	Always (100%)	Occasionally (<50%)	Always (100%)	Often (>50%)		Always (100%)	Often (>50%)	Occasionally (<50%)	Often (>50%)	Often (>50%)		Always if there is a travel history		10	failure to respond to steroids, will need multiple blood transfusions	Yes	Neither donor nor recipient are typed	Never	Donor animals owned by the practice or staff	Always (100%)	2mg/kg/day	Occasionally (<50%)		Occasionally (<50%)		Occasionally (<50%)		Never (0)		Never (0)		Never (0)		Never (0)		Never (0)		Never (0)
4442622878	First opinion mixed practice	No	8	No diploma	1-2 cases		100	6-12 months ago	Always (100%)	Occasionally (<50%)	Occasionally (<50%)	Always (100%)	Occasionally (<50%)	Always (100%)	Always (100%)		Always (100%)	Occasionally (<50%)	Never (0)	Often (>50%)	Often (>50%)		Occasionally if there is a travel history		Only if insured	Blood transfusion/typing	No				Always (100%)	2mg/kg	Occasionally (<50%)	2mg/kg	Never (0)		Never (0)		Never (0)		Never (0)		Never (0)		Never (0)		Never (0)		Never (0)
4442478866	First opinion small animal practice	No	6.5	No diploma	None		N/A	More than a year ago	Often (>50%)	Always (100%)	Always (100%)	Often (>50%)	Always (100%)	Always (100%)	Always (100%)		Always (100%)	Always (100%)	Always (100%)	Always (100%)	Always (100%)		Occasionally if there is a travel history		0	N/A	No				Always (100%)		Never (0)		Never (0)		Never (0)		Never (0)		Never (0)		Never (0)		Never (0)		Never (0)		Never (0)
4442437397	First opinion small animal practice	No	3.5	No diploma	None		100	More than a year ago	Always (100%)	Always (100%)	Always (100%)	Always (100%)	Occasionally (<50%)	Always (100%)	Often (>50%)		Always (100%)	Occasionally (<50%)	Occasionally (<50%)	Occasionally (<50%)	Occasionally (<50%)		Always if there is a travel history		50	Hospital standard treatment with 24 hour care if not responding to initial treatment	No
4441780875	First opinion mixed practice	No	3.5	No diploma	3-5 cases		66	Less than 2 weeks ago	Occasionally (<50%)	Always (100%)	Always (100%)	Often (>50%)	Often (>50%)	Always (100%)	Often (>50%)		Always (100%)	Occasionally (<50%)	Occasionally (<50%)	Often (>50%)	Often (>50%)		Often if there is a travel history		0%		Yes	Both recipient and donor are typed	If the dog has received a previous transfusion	Donor animals owned by clients	Always (100%)	2mg/kg	Occasionally (<50%)	2mg/kg	Never (0)		Never (0)		Never (0)		Never (0)		Never (0)		Never (0)		Never (0)		Never (0)
4441654082	First opinion small animal practice	No	3	No diploma	1-2 cases		100	Less than 1 month ago	Often (>50%)	Always (100%)	Always (100%)	Always (100%)	Always (100%)	Often (>50%)	Often (>50%)		Often (>50%)	Occasionally (<50%)	Never (0)	Often (>50%)	Often (>50%)		Always if there is a travel history		30	24 hr monitoring	Yes	The donor is typed	If the dog has received a previous transfusion	Pet Blood Bank
4441498686	First opinion small animal practice	Yes	3	No diploma	1-2 cases		2	6-12 months ago	Always (100%)	Often (>50%)	Always (100%)	Always (100%)	Often (>50%)	Always (100%)	Always (100%)		Always (100%)	Often (>50%)	Occasionally (<50%)	Often (>50%)	Often (>50%)		Often if there is a travel history		20%	Lack of response to therapies	Yes	Both recipient and donor are typed	Before every transfusion	Donor animals owned by clients	Always (100%)	4.4mg/kg/day	Often (>50%)	1mg/kg/day	Often (>50%)	5mg/kg/day	Never (0)		Never (0)		Never (0)		Never (0)		Never (0)		Never (0)		Never (0)
4441405265	First opinion mixed practice	No	6	No diploma	1-2 cases		100%	6-12 months ago	Always (100%)	Never (0)	Often (>50%)	Always (100%)	Often (>50%)	Always (100%)	Always (100%)		Always (100%)	Never (0)	Never (0)	Often (>50%)	Occasionally (<50%)		Occasionally if there is a travel history		Very few <5%	Poor response to treatment	Yes	Both recipient and donor are typed	Never	Donor animals owned by clients	Always (100%)	2mg/kg/d	Occasionally (<50%)		Occasionally (<50%)		Never (0)		Never (0)		Never (0)		Never (0)		Occasionally (<50%)		Never (0)		Never (0)
4441297618	First opinion mixed practice	No	11	No diploma	3-5 cases		100	Less than 3 months ago	Always (100%)	Always (100%)	Occasionally (<50%)	Always (100%)	Always (100%)	Always (100%)	Never (0)		Always (100%)	Occasionally (<50%)	Never (0)	Always (100%)	Occasionally (<50%)	Ok	Other (please specify)	Ok	5	Non responders/neurotic owners	Yes	Both recipient and donor are typed	If the dog has received a previous transfusion	Donor animals owned by the practice or staff
4441246825	First opinion small animal practice	No	1	No diploma	1-2 cases		100	6-12 months ago	Often (>50%)	Always (100%)	Occasionally (<50%)	Always (100%)	Often (>50%)	Always (100%)	Often (>50%)		Always (100%)	Often (>50%)	Never (0)	Occasionally (<50%)	Occasionally (<50%)		Always if there is a travel history		30	Severely ill (very low and deteriorating PCV), complicating illness, owner concerns.	Yes	Neither donor nor recipient are typed	If the dog has received a previous transfusion	Donor animals owned by the practice or staff	Always (100%)	1mg/kg bid	Occasionally (<50%)	2mg/kg sid	Never (0)		Never (0)		Never (0)		Never (0)		Never (0)		Never (0)		Never (0)		Never (0)
4441176918	First opinion mixed practice	Yes	4,5	No diploma	1-2 cases		100	Less than 2 weeks ago	Never (0)	Always (100%)	Often (>50%)	Never (0)	Never (0)	Always (100%)	Never (0)		Always (100%)	Never (0)	Never (0)	Often (>50%)	Often (>50%)		Always, regardless of travel history		5	no effect on treatment	Yes	Both recipient and donor are typed	Never	Donor animals owned by the practice or staff	Always (100%)	02-Mar	Occasionally (<50%)		Never (0)		Never (0)		Never (0)		Never (0)		Never (0)		Never (0)		Never (0)		Never (0)
4440918882	First opinion small animal practice	No	8	No diploma	1-2 cases		100	Less than 6 months ago	Occasionally (<50%)	Always (100%)	Occasionally (<50%)	Often (>50%)	Occasionally (<50%)	Always (100%)	Occasionally (<50%)	Clotting profile	Always (100%)	Occasionally (<50%)	Never (0)	Often (>50%)	Often (>50%)		Always if there is a travel history		5	If not responding or underlying cause	Yes	Both recipient and donor are typed	If the dog has received a previous transfusion	Donor animals owned by the practice or staff	Always (100%)	3-4mg/kg/day	Occasionally (<50%)		Never (0)		Occasionally (<50%)		Never (0)		Never (0)		Never (0)		Never (0)		Never (0)		Never (0)
4440904505	First opinion small animal practice	No	4.5	No diploma	None		N/a	More than a year ago	Always (100%)	Always (100%)	Often (>50%)	Always (100%)	Always (100%)	Always (100%)	Often (>50%)		Always (100%)	Occasionally (<50%)	Occasionally (<50%)	Always (100%)	Often (>50%)		Never, regardless of travel history		Any where o will agree to referral!	In patient care, blood transfusion treatment	No				Always (100%)	2mg/kg/day	Occasionally (<50%)		Occasionally (<50%)		Never (0)		Never (0)		Never (0)		Never (0)		Never (0)		Never (0)		Never (0)
4440750966	First opinion small animal practice	No	6.5	No diploma	1-2 cases		100	Less than 6 months ago	Always (100%)	Often (>50%)	Always (100%)	Always (100%)	Always (100%)	Always (100%)	Always (100%)		Always (100%)	Always (100%)	Often (>50%)	Often (>50%)	Often (>50%)		Always, regardless of travel history		10%	further advanced imaging	Yes	The recipient is typed	If the dog has received a previous transfusion	Pet Blood Bank	Always (100%)	3mg/kg/day up to 35kg	Often (>50%)		Often (>50%)		Occasionally (<50%)		Never (0)		Never (0)		Never (0)		Occasionally (<50%)		Never (0)		Never (0)
4440610292	First opinion small animal practice	No	1	No diploma	None		0	More than a year ago	Always (100%)	Never (0)	Occasionally (<50%)	Occasionally (<50%)	Always (100%)	Never (0)	Never (0)		Often (>50%)	Never (0)	Never (0)	Occasionally (<50%)	Occasionally (<50%)		Often if there is a travel history		None unless transfusion is required	See above	No				Always (100%)	2mg/kg/day divided in two administrations	Never (0)		Never (0)		Never (0)		Never (0)		Never (0)		Never (0)		Never (0)		Never (0)		Never (0)
4440573029	First opinion small animal practice	No	8	No diploma	1-2 cases		100	Less than 6 months ago	Often (>50%)	Always (100%)	Occasionally (<50%)	Occasionally (<50%)	Always (100%)	Always (100%)	Occasionally (<50%)		Always (100%)	Never (0)	Never (0)	Occasionally (<50%)	Always (100%)		Often if there is a travel history		9	N/a	No				Always (100%)	5 initially per kg per day	Occasionally (<50%)	2 mg per kg per day	Occasionally (<50%)	5 mg per kg per day	Never (0)		Never (0)		Never (0)		Never (0)		Never (0)		Never (0)		Never (0)
4440414256	First opinion small animal practice	No	2	No diploma	None		0	More than a year ago
4440393893	First opinion small animal practice	No	7		1-2 cases		100	6-12 months ago	Always (100%)	Never (0)	Never (0)	Always (100%)	Always (100%)	Always (100%)	Always (100%)		Always (100%)	Occasionally (<50%)	Never (0)	Often (>50%)	Often (>50%)		Occasionally if there is a travel history		01-Feb	More specialised equipment and knowledge and hospitalisation for critical patients	Yes	The donor is typed	If the dog has received a previous transfusion	Pet Blood Bank	Always (100%)	1-2mg/kid/day	Occasionally (<50%)	Unsure	Never (0)		Never (0)		Never (0)		Never (0)		Never (0)		Never (0)		Never (0)		Never (0)
4440378063	First opinion mixed practice	No	1.5	No diploma	1-2 cases		100	6-12 months ago	Always (100%)	Occasionally (<50%)	Always (100%)	Always (100%)	Occasionally (<50%)	Occasionally (<50%)	Often (>50%)		Always (100%)	Always (100%)	Occasionally (<50%)	Always (100%)	Always (100%)		Often if there is a travel history		100	The need for a blood transfusion	No
4440370535	First opinion small animal practice	No	2.5	No diploma	1-2 cases		100%	Less than 1 month ago	Always (100%)	Always (100%)	Always (100%)	Always (100%)	Always (100%)	Often (>50%)	Often (>50%)		Often (>50%)	Never (0)	Never (0)	Often (>50%)	Occasionally (<50%)		Always if there is a travel history		50%	Poor response to initial treatment Requirement for intensive care	Yes	The donor is typed	If the dog has received a previous transfusion	Pet Blood Bank	Always (100%)	2mg/kg/day prednisolone	Never (0)		Never (0)		Never (0)		Never (0)		Never (0)		Never (0)		Occasionally (<50%)	0.5mg/kg every 12 hours	Never (0)		Never (0)
4440347591	First opinion mixed practice	No	5
4440330023	First opinion small animal practice	No	6	No diploma	1-2 cases		100	6-12 months ago	Always (100%)	Always (100%)	Occasionally (<50%)	Never (0)	Occasionally (<50%)	Always (100%)	Occasionally (<50%)		Always (100%)	Always (100%)	Never (0)	Often (>50%)	Occasionally (<50%)		Always if there is a travel history		0	I dont normally refer	Yes	Both recipient and donor are typed	Before every transfusion	Pet Blood Bank	Always (100%)		Occasionally (<50%)		Never (0)		Occasionally (<50%)		Occasionally (<50%)		Never (0)		Never (0)		Never (0)		Never (0)		Never (0)
4440329296	First opinion small animal practice	No	1.2	No diploma	1-2 cases		100%	6-12 months ago	Often (>50%)	Often (>50%)	Occasionally (<50%)	Always (100%)	Often (>50%)	Occasionally (<50%)	Never (0)		Always (100%)	Never (0)	Never (0)	Never (0)	Never (0)		Occasionally if there is a travel history		50%	Blood transfusion or Investigation for underlying cause	No
4440308961	First opinion small animal practice	No	2.5	No diploma	1-2 cases		100%	Less than 6 months ago	Occasionally (<50%)	Always (100%)	Always (100%)	Always (100%)	Occasionally (<50%)	Always (100%)	Always (100%)		Always (100%)	Occasionally (<50%)	Never (0)	Often (>50%)	Often (>50%)		Occasionally if there is a travel history		75%	The ones we have seen recently have rapidly deteriorated or failed to respond and have died at the referral centre. A few years ago I used to be able treat them in house reasonably successfully.	Yes	Neither donor nor recipient are typed	Before every transfusion	Donor animals owned by the practice or staff	Always (100%)	2mg/kg sid or sometimes bid	Often (>50%)	2mg/kg sid	Never (0)		Never (0)		Never (0)		Never (0)		Never (0)		Never (0)		Often (>50%)	Cannot remember!	Never (0)
4440297199	First opinion small animal practice	No	2	No diploma	1-2 cases		100%	6-12 months ago	Always (100%)	Always (100%)	Never (0)	Always (100%)	Occasionally (<50%)	Always (100%)	Always (100%)		Always (100%)	Occasionally (<50%)	Never (0)	Often (>50%)	Often (>50%)		Always if there is a travel history		0		Yes	The recipient is typed	If the dog has received a previous transfusion	Pet Blood Bank	Always (100%)	2mg/kg/day	Often (>50%)	2mg/kg/day	Never (0)		Never (0)		Never (0)		Never (0)		Never (0)		Often (>50%)	20mg/kg/day	Never (0)		Never (0)
4440296957	Private referral practice	Yes	4	No diploma	None		N/A	More than a year ago	Always (100%)	Always (100%)	Always (100%)	Always (100%)	Often (>50%)	Always (100%)	Always (100%)		Always (100%)	Always (100%)	Often (>50%)	Always (100%)	Often (>50%)		Always if there is a travel history		50%	Better able to get to diagnosis quickly with expert opinion on imaging to ensure not missing an underlying cause.	Yes	Both recipient and donor are typed	If the dog has received a previous transfusion	Pet Blood Bank	Always (100%)	2	Often (>50%)	2	Occasionally (<50%)		Occasionally (<50%)		Never (0)		Never (0)		Never (0)		Occasionally (<50%)		Never (0)		Never (0)
4440295509	First opinion small animal practice	No	5.3	No diploma	1-2 cases		100	Less than 6 months ago	Always (100%)	Never (0)	Occasionally (<50%)	Always (100%)	Never (0)	Occasionally (<50%)	Never (0)		Always (100%)	Never (0)	Never (0)	Occasionally (<50%)	Occasionally (<50%)		Never, regardless of travel history		Less than 10%	Charity practice, few owners can afford referral and do not have access to cytotoxics. Try to refer for relapses,	No				Always (100%)	1 to 2	Never (0)		Never (0)		Never (0)		Never (0)		Never (0)		Never (0)		Occasionally (<50%)		Never (0)		Never (0)
4440291479	First opinion small animal practice	No	4	No diploma	1-2 cases		100	6-12 months ago	Always (100%)	Never (0)	Often (>50%)	Never (0)	Always (100%)	Always (100%)	Occasionally (<50%)		Always (100%)	Always (100%)	Always (100%)	Occasionally (<50%)	Occasionally (<50%)		Occasionally if there is a travel history		25	Not responding to treatment.	No				Often (>50%)		Occasionally (<50%)		Often (>50%)		Occasionally (<50%)		Never (0)		Never (0)		Never (0)		Never (0)		Never (0)		Never (0)
4440285405	First opinion small animal practice	No	1	No diploma	None		0	More than a year ago	Always (100%)	Often (>50%)	Often (>50%)	Always (100%)	Occasionally (<50%)	Always (100%)	Often (>50%)		Always (100%)	Never (0)	Never (0)	Often (>50%)	Never (0)		Often if there is a travel history		0	no	Yes	Both recipient and donor are typed	Before every transfusion	Pet Blood Bank	Often (>50%)		Often (>50%)		Never (0)		Never (0)		Never (0)		Never (0)		Never (0)		Never (0)		Never (0)		Never (0)
4424214709	First opinion small animal practice	No	3	No diploma	3-5 cases		80%	Less than 3 months ago	Often (>50%)	Often (>50%)	Always (100%)	Always (100%)	Often (>50%)	Always (100%)	Often (>50%)		Often (>50%)	Often (>50%)	Occasionally (<50%)	Often (>50%)	Often (>50%)		Always if there is a travel history		30%	Requirement for multiple blood transfusions Access to imaging to look for underlying cause	Yes	Both recipient and donor are typed	If the dog has received a previous transfusion	Pet Blood Bank
4410713706	First opinion small animal practice	No	5	No diploma	1-2 cases		100	Less than 6 months ago	Often (>50%)	Always (100%)	Occasionally (<50%)	Always (100%)	Often (>50%)	Always (100%)	Occasionally (<50%)		Always (100%)	Never (0)	Never (0)	Occasionally (<50%)	Occasionally (<50%)		Occasionally if there is a travel history		10	Need transfusion Poor response to treatment Owner keen to investigate for underlying condition	No				Always (100%)	1-2mg/kg/bid	Never (0)		Never (0)		Never (0)		Never (0)		Never (0)		Never (0)		Occasionally (<50%)		Never (0)		Never (0)
[truncated: 34 more columns]
